# Supplementary material for: The Progression in Developing Genomic Resources for Crop Improvement
Source: Life (Basel). 2023 Jul 31;13(8):1668. doi: 10.3390/life13081668 (PMC10455509; doi:10.3390/life13081668)
Supplement: Supplementary file 1 [file life-13-01668-s001.zip]

Archive with 1 entries (1 files):
- life-2479881-supplementary.xlsx
