# Supplementary material for: The Progression in Developing Genomic Resources for Crop Improvement
Source: Life (Basel). 2023 Jul 31;13(8):1668. doi: 10.3390/life13081668 (PMC10455509; doi:10.3390/life13081668)
Supplement: Supplementary file 1 [file life-13-01668-s001.zip › life-2479881-supplementary.xlsx]

## Sheet: Sheet1
Supplementary Table 1: The available plant genome assemblies (genome assembled at the scaffold, chromosome level and t2t standard quality).
Plant	Common name	Flowering/NonFloweringPlant	Genome size	Genome assembly reference
Abies alba	European silver fir	NFP	17360 Mbp	Mosca E et al. (2019)
Abrus melanospermus	-	FP	390 Mbp	Xu S et al. (2022)
Abrus precatorius	Jequirity bean	FP	350 Mbp	Hovde BT et al. (2019)
Acacia pycnantha	Golden wattle	FP	850 Mbp	McLay TGB et al. (2022)
Acanthochlamys bracteata	-	FP	204 Mbp	Gao ZY et al. (2021)
Acer catalpifolium	-	FP	650 Mbp	Yu T et al. (2021)
Acer negundo	Box elder maple	FP	440 Mbp	McEvoy SL et al. (2021)
Acer palmatum	Japanese maple	FP	750 Mbp	Chen Z et al. (2022)
Acer pseudosieboldianum	Korean maple	FP	560 Mbp	Li X et al. (2022)
Acer rubrum	Red maple	FP	1700 Mbp	Lu X et al. (2022)
Acer saccharum	Sugar maple	FP	640 Mbp	McEvoy SL et al. (2021)
Acer truncatum	Purpleblow maple	FP	654 Mbp	Ma Q et al. (2020)
Acer yangbiense	-	FP	640 Mbp*	Yang J et al. (2019)
Achnatherum splendens	-	FP	1130 Mbp	Ren G et al. (2021)
Acorus calamus	Sweetflag	FP	470 Mbp	Shi T et al. (2022)
Actinidia chinensis	Kiwifruit	FP	758 Mbp*	Huang et al. (2013)
Actinidia chinensis	Kiwi	FP	616 Mbp**	Yue J et al. (2023)
Actinidia eriantha	Velvet kiwifruit	FP	745 Mbp	Tang W et al. (2019)
Actinidia eriantha	Kiwi	FP	619 Mbp**	Wang Y et al. (2023)
Actinidia kolomikta	Kolomikta vine	FP	640 Mbp	Wu H et al. (2021)
Actinidia latifolia	-	FP	640 Mbp	Han X et al. (2022)
Adiantum capillus-veneris	Common maidenhair fern	NFP	4800 Mbp	Fang Y et al. (2022)
Adiantum nelumboides	-	NFP	7300 Mbp	Zhong Y et al. (2022)
Aechmea fasciata	Silver vase plant	FP	360 Mbp	Li Z et al. (2022)
Aegiceras corniculatum	Black mangrove	FP	905 Mbp	Ma D et al. (2021)
Aegilops bicornis	-	FP	5730 Mbp	Li LF et al. (2022)
Aegilops longissima	-	FP	6220 Mbp	Li LF et al. (2022)
Aegilops searsii	-	FP	5550 Mbp	Li LF et al. (2022)
Aegilops sharonensis	-	FP	6070 Mbp	Li LF et al. (2022)
Aegilops speltoides	-	FP	4600 Mbp	Li LF et al. (2022)
Aegilops tauschii	Goatgrass, wheat D-genome	FP	4360 Mbp*	Jia et al. (2013)
Aeluropus littoralis	-	FP	360 Mbp	Hashemi-Petroudi SH et al. (2022)
Aeschynomene evenia	Shrubby jointvetch	FP	400 Mbp	Quilbe J et al. (2021)
Aesculus chinensis	Chinese horse chestnut	FP	560 Mbp	Ye L et al. (2022)
Aethionema arabicum	Arabic etionema/krylotychinnik	FP	240 Mbp	Haudry et al. (2013)
Agarophyton vermiculophyllum	-	NFP	48 Mbp	Flanagan BA et al. (2021)
Akebia trifoliata	Three-leaf akebia	FP	650 Mbp	Zhang Z et al. (2021)
Aldrovanda vesiculosa	Waterwheel plant	FP	509 Mbp	Palfalvi G et al. (2020)
Alliaria petiolata	Garlic mustard	FP	1070 Mbp	Alabi N et al. (2021)
Allium cepa	Onion	FP	16000 Mbp	Finkers R et al. (2021)
Allium fistulosum	Welsh onion	FP	11300 Mbp	Liao N et al. (2022)
Allium sativum	Garlic	FP	16000 Mbp	Sun X et al. (2020)
Alloteropsis semialata	Cockatoo grass	FP	1100 Mbp	Dunning LT et al. (2019)
Alnus glutinosa	European alder	FP	461 Mbp	Griesmann M et al. (2018)
Aloe vera	True aloe	FP	14000 Mbp	Jaiswal SK et al. (2021)
Alopecurus myosuroides	Blackgrass	FP	3500 Mbp	Cai L et al. (2022)
Alpinia nigra	-	FP	2000 Mbp	Ranavat S et al. (2021)
Alsophila spinulosa	Flying spider-monkey tree fern	NFP	6230 Mbp	Huang X et al. (2022)
Amaranthus cruentus	Red amaranth	FP	400 Mbp	Ma X et al. (2021)
Amaranthus hybridus	Smooth amaranth	FP	504 Mbp	Montgomery JS et al. (2020)
Amaranthus hypochondriacus	Prince's-feather amaranth	FP	466 Mbp*	Sunil M et al. (2014)
Amaranthus palmeri	Palmer amaranth	FP	422 Mbp	Montgomery JS et al. (2020)
Amaranthus tricolor	-	FP	600 Mbp	Wang H et al. (2022)
Amaranthus tuberculatus	Rough-fruit amaranth	FP	676 Mbp	Kreiner JM et al. (2019)
Amborella trichopoda	-	FP	748 Mbp	Amborella Genome Project et al. (2013)
Ammopiptanthus nanus	-	FP	890 Mbp	Gao F et al. (2018)
Amorphophallus konjac	Devil's tongue	FP	5700 Mbp	Gao Y et al. (2022)
Amphicarpaea edgeworthii	Chinese hog-peanut	FP	320 Mbp	Liu Y et al. (2020)
Anacardium occidentale	Cashew tree	FP	420 Mbp	Savadi S et al. (2022)
Ananas bracteatus	Red pineapple	FP	590 Mbp	Chen LY et al. (2019)
Ananas comosus	Pineapple	FP	526 Mbp*	Ming R et al. (2015)
Andrographis paniculata	Kalmegh	FP	280 Mbp	Sun W et al. (2018)
Angelica sinensis	Female ginseng	FP	2370 Mbp	Han X et al. (2022)
Annona glabra	Alligator apple	FP	1050 Mbp	He Z et al. (2022)
Annona muricata	Soursop	FP	800 Mbp	Strijk JS et al. (2021)
Anthoceros agrestis	Field hornwort	NFP	130 Mbp	Li FW et al. (2020)
Anthoceros angustus	-	NFP	107 Mbp	Zhang J et al. (2020)
Anthoceros punctatus	-	NFP	140 Mbp	Li FW et al. (2020)
Antirrhinum majus	Snapdragon	FP	520 Mbp*	Li M et al. (2019)
Apium graveolens	Celery	FP	3180 Mbp	Li M et al. (2020)
Apostasia ramifera	-	FP	330 Mbp	Zhang W et al. (2021)
Apostasia shenzhenica	-	FP	471 Mbp	Zhang GQ et al. (2017)
Aquilaria agallocha	Agarwood	FP	736 Mbp	Chen et al. (2014)
Aquilaria sinensis	Chinese agarwood	FP	773 Mbp	Ding X et al. (2020)
Aquilegia coerulea	Colorado blue columbine	FP	307 Mbp	Filiault DL et al. (2018)
Aquilegia oxysepala	Oriental columbine	FP	350 Mbp	Xie J et al. (2020)
Arabidopsis arenosa	Sand rock-cress	FP	300 Mbp	Burns R et al. (2021)
Arabidopsis halleri	Haller's rockcress	FP	250 Mbp	Akama S et al. (2014)
Arabidopsis lyrata	Northern rockcress	FP	207 Mbp	Hu et al. (2011)
Arabidopsis suecica	Swedish thale-cress	FP	270 Mbp	Jiang X et al. (2021)
Arabidopsis thaliana	Thale cress	FP	125 Mbp*	Arabidopsis Genome Initiative (2000)
Arabidopsis thaliana	Thale cress	FP	133 Mbp**	Wang B et al. (2022)
Arabis alpina	Alpine rockcress	FP	375 Mbp*	Willing EM et al. (2015)
Arabis nemorensis	-	FP	270 Mbp	Dittberner H et al. (2019)
Arachis duranensis	Wild peanut, peanut A-genome	FP	1250 Mbp*	Bertioli DJ et al. (2016)
Arachis hypogaea	Cultivated peanut, AABB-genome	FP	2700 Mbp*	Chen X et al. (2019)
Arachis ipaensis	Wild peanut, peanut B-genome	FP	1560 Mbp*	Bertioli DJ et al. (2016)
Arachis monticola	Wild peanut	FP	2700 Mbp	Yin D et al. (2018)
Aralia elata	Japanese angelica tree	FP	1210 Mbp	Liu W et al. (2022)
Arctium lappa	Greater burdock	FP	1820 Mbp	Yang Y et al. (2021)
Arctostaphylos glauca	Big berry manzanita	FP	600 Mbp	Huang Y et al. (2021)
Areca catechu	Areca palm	FP	2590 Mbp	Yang Y et al. (2021)
Argania spinosa	Argane tree	FP	573 Mbp	Khayi S et al. (2020)
Argentina anserina	Common silverweed	FP	460 Mbp	Gan X et al. (2021)
Aristolochia contorta	Northern pipevine	FP	290 Mbp	Cui X et al. (2022)
Aristolochia fimbriata	White-veined Dutchman's pipe	FP	290 Mbp	Qin L et al. (2021)
Artemisia annua	Sweet wormwood	FP	1740 Mbp	Shen Q et al. (2018)
Artemisia argyi	Silvery wormwood	FP	7440 Mbp	Miao Y et al. (2022)
Artemisia tridentata	Big sagebrush	FP	4000 Mbp	Melton AE et al. (2021)
Artocarpus altilis	Breadfruit	FP	812 Mbp	Sahu SK et al. (2019)
Artocarpus camansi	Breadnut	FP	669 Mbp	Gardner EM et al. (2016)
Artocarpus heterophyllus	Jackfruit	FP	1006 Mbp	Sahu SK et al. (2019)
Artocarpus hirsutus	Wild jackfruit	FP	640 Mbp*	Islam T et al. (2022)
Artocarpus nanchuanensis	-	FP	770 Mbp	He J et al. (2022)
Asclepias syriaca	Common milkweed	FP	420 Mbp	Weitemier K et al. (2019)
Asparagus kiusianus	Japanese wild asparagus	FP	1700 Mbp*	Shirasawa K et al. (2022)
Asparagus officinalis	Garden asparagus	FP	1300 Mbp*	Harkess A et al. (2017)
Asparagus setaceus	Ferny asparagus	FP	720 Mbp	Li S et al. (2020)
Asterochloris glomerata	-	NFP	56 Mbp	Armaleo D et al. (2019)
Astragalus mongholicus	Mongolian milkvetch	FP	1230 Mbp	Chen Y et al. (2022)
Astragalus sinicus	Chinese milkvetch	FP	630 Mbp	Chang D et al. (2021)
Astrephomene gubernaculifera	-	NFP	100 Mbp	Yamashita S et al. (2021)
Atalantia buxifolia	Chinese box-orange	FP	328 Mbp	Wang X et al. (2017)
Atriplex hortensis	Garden orach	FP	1170 Mbp	Hunt SP et al. (2020)
Aubrieta canescens	-	FP	200 Mbp	Kaya Y et al. (2022)
Avena atlantica	Oat (AA-genome)	FP	3720 Mbp	Maughan PJ et al. (2019)
Avena eriantha	Oat (CC-genome)	FP	4170 Mbp	Maughan PJ et al. (2019)
Avena insularis	-	FP	7300 Mbp	Kamal N et al. (2022)
Avena longiglumis	-	FP	3700 Mbp	Kamal N et al. (2022)
Avena sativa	Oat	FP	11000 Mbp	Kamal N et al. (2022)
Averrhoa carambola	Star fruit	FP	475 Mbp	Fan Y et al. (2020)
Avicennia alba	-	FP	470 Mbp	He Z et al. (2022)
Avicennia germinans	Black mangrove	FP	700 Mbp	He Z et al. (2022)
Avicennia marina	Gray mangrove	FP	460 Mbp	He Z et al. (2020)
Avicennia officinalis	-	FP	460 Mbp	He Z et al. (2022)
Avicennia rumphiana	-	FP	480 Mbp	He Z et al. (2022)
Azadirachta indica	Neem tree	FP	364 Mbp	Krishnan et al. (2012)
Azolla filiculoides	Pacific mosquito fern	NFP	750 Mbp	Li FW et al. (2018)
Barbarea vulgaris	Winter cress	FP	270 Mbp	Byrne SL et al. (2017)
Barringtonia asiatica	Sea poison tree	FP	810 Mbp	He Z et al. (2022)
Barringtonia racemosa	Powderpuff mangrove	FP	1280 Mbp	He Z et al. (2022)
Bathycoccus prasinos	-	NFP	15 Mbp	Moreau et al. (2012)
Bauhinia variegata	Mountain ebony	FP	330 Mbp	Zhong Y et al. (2022)
Begonia darthvaderiana	Darth Vader begonia	FP	800 Mbp	Li L et al. (2022)
Begonia fuchsioides	Fuchsia begonia	FP	935 Mbp	Griesmann M et al. (2018)
Begonia loranthoides	-	FP	730 Mbp	Li L et al. (2022)
Begonia masoniana	Iron cross begonia	FP	810 Mbp	Li L et al. (2022)
Begonia peltatifolia	-	FP	350 Mbp	Li L et al. (2022)
Benincasa hispida	Wax gourd	FP	1030 Mbp*	Xie D et al. (2019)
Beta patula	Madeiran wild beet	FP	650 Mbp	Del Rio AR et al. (2019)
Beta vulgaris	Sugar beet	FP	731 Mbp*	Dohm et al. (2013)
Betula nana	Dwarf birch	FP	450 Mbp	Wang N et al. (2012)
Betula pendula	Silver birch	FP	440 Mbp	Salojaervi J et al. (2017)
Betula platyphylla	Asian white birch	FP	440 Mbp	Chen S et al. (2021)
Bidens hawaiensis	Hawaii beggarticks	FP	7560 Mbp	Bellinger MR et al. (2022)
Bletilla striata	Chinese ground orchid	FP	2500 Mbp	Jiang L et al. (2022)
Boechera retrofracta	Reflexed rockcress	FP	227 Mbp	Kliver S et al. (2018)
Boechera stricta	Drummond's rockcress	FP	235 Mbp*	Lee CR et al. (2017)
Boehmeria nivea	Ramie	FP	448 Mbp	Liu C et al. (2017)
Boesenbergia rotunda	Fingerroot	FP	2400 Mbp	Taheri S et al. (2022)
Bombax ceiba	Red silk-cotton tree	FP	809 Mbp	Gao Y et al. (2018)
Bonia amplexicaulis	-	FP	848 Mbp	Guo ZH et al. (2019)
Boswellia sacra	Frankincense tree	FP	750 Mbp	Khan AL et al. (2022)
Botryococcus braunii	-	NFP	166 Mbp	Browne DR et al. (2017)
Brachypodium distachyon	Purple false brome	FP	272 Mbp*	International Brachypodium Initiative (2010)
Brachypodium hybridum	Hybridous mediterranean false brome	FP	509 Mbp	Gordon SP et al. (2020)
Brachypodium stacei	Stace's false brome	FP	234 Mbp	Gordon SP et al. (2020)
Brassica carinata	Abyssinian cabbage	FP	1150 Mbp	Song X et al. (2021)
Brassica juncea	Chinese mustard, AABB-genome	FP	922 Mbp*	Yang J et al. (2016)
Brassica napus	Rapeseed, AACC-genome	FP	1130 Mbp*	Chalhoub et al. (2014)
Brassica nigra	Black mustard, B-genome	FP	591 Mbp*	Yang J et al. (2016)
Brassica oleracea	Cabbage, C-genome	FP	630 Mbp*	Liu et al. (2014)
Brassica rapa	Chinese cabbage, A-genome	FP	485 Mbp*	Wang et al. (2011)
Bretschneidera sinensis	-	FP	1150 Mbp	Liu HL et al. (2022)
Broussonetia papyrifera	Paper mulberry	FP	380 Mbp	Peng X et al. (2019)
Bruguiera cylindrica	-	FP	240 Mbp	Shearman JR et al. (2022)
Bruguiera gymnorhiza	Large-leafed orange mangrove	FP	370 Mbp	Miryeganeh M et al. (2021)
Bruguiera parviflora	Small-leafed orange mangrove	FP	240 Mbp	Pootakham W et al. (2022)
Bruguiera sexangula	Upriver orange mangrove	FP	260 Mbp	Pootakham W et al. (2022)
Bruguiera x hainesii	-	FP	430 Mbp	Shearman JR et al. (2022)
Buddleja alternifolia	Fountain butterfly-bush	FP	850 Mbp	Ma YP et al. (2021)
Bupleurum chinense	-	FP	540 Mbp	Zhang Q et al. (2022)
Bursera bipinnata	-	FP	850 Mbp	Rico Y et al. (2022)
Bursera cuneata	-	FP	600 Mbp	Rico Y et al. (2022)
Bursera palmeri	-	FP	600 Mbp	Rico Y et al. (2022)
Buxus austroyunnanensis	-	FP	670 Mbp	Wang Z et al. (2022)
Buxus sinica	Chinese boxwood	FP	850 Mbp	Chanderbali AS et al. (2022)
Cajanus cajan	Pigeon pea	FP	833 Mbp*	Varshney et al. (2011)
Calamus simplicifolius	Danye rattan	FP	1980 Mbp	Zhao H et al. (2018)
Callicarpa americana	American beauty-berry	FP	538 Mbp	Hamilton JP et al. (2020)
Calohypnum plumiforme	-	NFP	434 Mbp	Mao L et al. (2020)
Calotropis gigantea	Crown flower	FP	225 Mbp	Hoopes GM et al. (2017)
Camelina hispida	-	FP	340 Mbp	Martin SL et al. (2022)
Camelina laxa	-	FP	280 Mbp	Martin SL et al. (2022)
Camelina neglecta	-	FP	270 Mbp	Martin SL et al. (2022)
Camelina sativa	False flax	FP	750 Mbp*	Kagale et al. (2014)
Camellia chekiangoleosa	-	FP	2730 Mbp	Shen TF et al. (2022)
Camellia fluviatilis	-	FP	3140 Mbp*	Gong W et al. (2022)
Camellia oleifera	Tea-oil camellia	FP	2950 Mbp	Lin P et al. (2022)
Camellia sinensis	Tea tree	FP	3000 Mbp	Xia EH et al. (2017)
Camptotheca acuminata	Happy tree	FP	516 Mbp	Zhao D et al. (2017)
Canna indica	Purple arrowroot	FP	840 Mbp	Fu Y et al. (2022)
Cannabis sativa	Hemp	FP	820 Mbp*	van Bakel et al. (2011)
Capparis spinosa	Common caper bush	FP	250 Mbp	Wang L et al. (2022)
Capsella bursa-pastoris	Shepherd's purse	FP	410 Mbp	Kasianov AS et al. (2017)
Capsella grandiflora	Grand shepherd's purse	FP	115 Mbp	Slotte et al. (2013)
Capsella rubella	Red shepherd's purse	FP	219 Mbp	Slotte et al. (2013)
Capsicum annuum	Hot pepper	FP	3480 Mbp	Kim et al. (2014)
Capsicum baccatum	Aji amarillo pepper	FP	3900 Mbp*	Kim S et al. (2017)
Capsicum chinense	Bonnet pepper	FP	3200 Mbp	Kim S et al. (2017)
Carallia pectinifolia	-	FP	370 Mbp	He Z et al. (2022)
Cardamine enshiensis	-	FP	480 Mbp	Huang C et al. (2021)
Cardamine hirsuta	Hairy bittercress	FP	225 Mbp	Gan X et al. (2016)
Cardamine occulta	Hidden bittercress	FP	680 Mbp	Li LZ et al. (2023)
Cardamine resedifolia	Mignonette-leaved bittercress	FP	~300 Mbp	Rellstab C et al. (2020)
Carex cristatella	Crested sedge	FP	300 Mbp	Planta J et al. (2022)
Carex kokanica	-	FP	440 Mbp	Qu G et al. (2022)
Carex littledalei	-	FP	415 Mbp*	Can M et al. (2020)
Carex myosuroides	Mouse-tail bog sedge	FP	400 Mbp	Ning Y et al. (2022)
Carex parvula	-	FP	400 Mbp	Qu G et al. (2022)
Carex scoparia	Pointed broom sedge	FP	300 Mbp	Planta J et al. (2022)
Carica papaya	Papaya	FP	372 Mbp	Ming et al. (2008)
Carnegiea gigantea	Saguaro cactus	FP	1300 Mbp	Copetti D et al. (2017)
Carpinus fangiana	Monkeytail hornbeam	FP	397 Mbp	Yang X et al. (2020)
Carpinus viminea	Himalayan hornbeam	FP	370 Mbp	Wang Z et al. (2022)
Carthamus tinctorius	Safflower	FP	1170 Mbp	Wu Z et al. (2021)
Carya cathayensis	Chinese hickory	FP	721 Mbp	Huang Y et al. (2019)
Carya illinoinensis	Pecan	FP	650 Mbp	Huang Y et al. (2019)
Castanea crenata	Japanese chestnut	FP	670 Mbp	Shirasawa K et al. (2021)
Castanea mollissima	Chinese chestnut	FP	800 Mbp	Xing Y et al. (2019)
Castanopsis tibetana	-	FP	900 Mbp	Sun Y et al. (2021)
Casuarina equisetifolia	Australian pine	FP	300 Mbp	Ye G et al. (2018)
Casuarina glauca	Swamp oak	FP	314 Mbp	Griesmann M et al. (2018)
Catharanthus roseus	Madagascar periwinkle	FP	738 Mbp	Kellner F et al. (2015)
Caulerpa lentillifera	Okinawan sea grape	NFP	26 Mbp	Arimoto A et al. (2019)
Cenchrus americanus	Pearl millet	FP	2350 Mbp*	Varshney RK et al. (2017)
Cenchrus purpureus	Elephant grass	FP	1970 Mbp	Yan Q et al. (2020)
Centella asiatica	Asiatic pennywort	FP	430 Mbp	Pootakham W et al. (2021)
Cephalotus follicularis	Australian pitcher plant	FP	2110 Mbp	Fukushima K et al. (2017)
Ceratophyllum demersum	Coontail	FP	777 Mbp	Yang Y et al. (2020)
Ceratopteris richardii	Triangle waterfern	NFP	11250 Mbp	Marchant DB et al. (2019)
Cercis canadensis	Eastern redbud	FP	301 Mbp	Griesmann M et al. (2018)
Cercis chinensis	Chinese redbud	FP	350 Mbp	Li J et al. (2022)
Ceriops tagal	-	FP	250 Mbp	He Z et al. (2022)
Ceriops zippeliana	Tengar merah	FP	250 Mbp	Pootakham W et al. (2022)
Chamaecrista fasciculata	Partridge pea	FP	550 Mbp	Griesmann M et al. (2018)
Chara braunii	Braun's stonewort	NFP	2100 Mbp	Nishiyama T et al. (2018)
Chenopodium giganteum	Purple goosefoot	FP	1700 Mbp	Jarvis DE et al. (2022)
Chenopodium pallidicaule	Canahua	FP	430 Mbp	Mangelson H et al. (2019)
Chenopodium quinoa	Quinoa	FP	1500 Mbp	Yasui Y et al. (2016)
Chenopodium suecicum	Green goosefoot	FP	815 Mbp	Jarvis DE et al. (2017)
Chimonanthus praecox	Wintersweet	FP	780 Mbp	Shang J et al. (2020)
Chimonanthus salicifolius	-	FP	836 Mbp	Lv Q et al. (2020)
Chiococca alba	Snowberry	FP	567 Mbp	Lau KH et al. (2020)
Chlamydomonas eustigma	-	NFP	130 Mbp	Hirooka S et al. (2017)
Chlamydomonas incerta	-	NFP	130 Mbp	Craig RJ et al. (2021)
Chlamydomonas reinhardtii	-	NFP	121 Mbp	Merchant et al. (2007)
Chlamydomonas schloesseri	-	NFP	130 Mbp	Craig RJ et al. (2021)
Chlamydomonas sp. ICE-L	-	NFP	542 Mbp	Zhang Z et al. (2020)
Chlamydomonas sp. UWO241	-	NFP	210 Mbp	Zhang X et al. (2021)
Chloranthus sessilifolius	-	FP	2230 Mbp	Ma J et al. (2021)
Chloranthus spicatus	-	FP	3000 Mbp	Guo X et al. (2021)
Chlorella sorokiniana	-	NFP	60 Mbp	Arriola MB et al. (2017)
Chlorella variabilis	-	NFP	46 Mbp	Blanc et al. (2010)
Chlorella vulgaris	-	NFP	37 Mbp	Guarnieri MT et al. (2018)
Chloroidium sp.	-	NFP	53 Mbp	Nelson DR et al. (2017)
Chlorokybus atmophyticus	-	NFP	86 Mbp	Wang S et al. (2019)
Chloropicon primus	-	NFP	17 Mbp	Lemieux C et al. (2019)
Chondria armata	-	NFP	480 Mbp	Steele TS et al. (2022)
Chondrus crispus	Carrageen moss	NFP	105 Mbp	Collen et al. (2013)
Chromochloris zofingiensis	-	NFP	58 Mbp	Roth MS et al. (2017)
Chrysanthemum lavandulifolium	-	FP	2640 Mbp	Wen X et al. (2022)
Chrysanthemum makinoi	-	FP	3100 Mbp	van Lieshout N et al. (2021)
Chrysanthemum nankingense	Juhuanao	FP	3100 Mbp	Song C et al. (2018)
Chrysanthemum seticuspe	-	FP	3060 Mbp	Hirakawa H et al. (2019)
Cicer arietinum	Chickpea	FP	738 Mbp*	Varshney et al. (2013)
Cicer reticulatum	Wild chickpea	FP	817 Mbp	Gupta S et al. (2016)
Cichorium endivia	Curly endive	FP	650 Mbp	Zhang B et al. (2022)
Cichorium intybus	Common chicory	FP	1300 Mbp	Fan W et al. (2022)
Cinchona pubescens	Quinine tree	FP	1100 Mbp	Canales NA et al. (2022)
Cinnamomum camphora	Camphor tree	FP	790 Mbp	Shen T et al. (2021)
Cinnamomum kanehirae	Stout camphor tree	FP	830 Mbp	Chaw SM et al. (2019)
Cissus rotundifolia	Arabian wax cissus	FP	370 Mbp	Xin H et al. (2022)
Citrullus lanatus	Watermelon	FP	425 Mbp*	Guo et al. (2012)
Citrullus lanatus	Watermelon	FP	425 Mbp**	Deng Y et al. (2022)
Citrus cavaleriei	Ichang papeda	FP	391 Mbp	Wang X et al. (2017)
Citrus clementina	Clementine mandarin	FP	302 Mbp	Wu et al. (2014)
Citrus japonica	Kumquat	FP	390 Mbp	Zhu C et al. (2019)
Citrus maxima	Pummelo	FP	381 Mbp*	Wang X et al. (2017)
Citrus medica	Citron	FP	407 Mbp	Wang X et al. (2017)
Citrus reticulata	Wild mandarin	FP	370 Mbp	Wang L et al. (2018)
Citrus sinensis	Sweet orange	FP	367 Mbp*	Xu et al. (2012)
Citrus unshiu	Satsuma mandarin	FP	370 Mbp	Shimizu T et al. (2017)
Citrus x aurantium	Swingle citrumelo	FP	380 Mbp	Zhang Y et al. (2016)
Cladopus chinensis	Riverweed	FP	820 Mbp	Xue T et al. (2020)
Clausena lansium	Wampee	FP	310 Mbp	Fan Y et al. (2021)
Cleistogenes songorica	-	FP	542 Mbp	Zhang J et al. (2020)
Cleome gynandra	Spiderwisp	FP	740 Mbp	Hoang NV et al. (2023)
Clerodendrum inerme	-	FP	980 Mbp	He Z et al. (2022)
Clethra arborea	Lily-of-the-valley tree	FP	550 Mbp	Hartmann S et al. (2020)
Coccomyxa subellipsoidea	-	NFP	49 Mbp	Blanc et al. (2012)
Cocos nucifera	Coconut palm	FP	2420 Mbp	Xiao Y et al. (2017)
Coelastrum proboscideum	-	NFP	~120 Mbp	Liang H et al. (2020)
Coffea arabica	Arabian coffee	FP	1300 Mbp	Tran HTM et al. (2018)
Coffea canephora	Coffee	FP	710 Mbp*	Denoeud et al. (2014)
Coffea humblotiana	-	FP	422 Mbp	Raharimalala N et al. (2021)
Coix aquatica	Wild coix	FP	1660 Mbp	Guo C et al. (2019)
Coix lacryma-jobi	Soft-shelled adlay	FP	1560 Mbp	Kang SH et al. (2020)
Coleus barbatus	Indian coleus	FP	1250 Mbp	Bryson AE et al. (2023)
Collinsia rattanii	Sticky blue-eyed Mary	FP	680 Mbp	Frazee LJ et al. (2021)
Combretum micranthum	Kinkeliba	FP	1970 Mbp*	He Z et al. (2022)
Conocarpus erectus	Silver buttonwood	FP	1590 Mbp	He Z et al. (2022)
Conyza canadensis	Horseweed	FP	335 Mbp	Peng et al. (2014)
Coptis chinensis	Chinese goldthread	FP	1050 Mbp	Chen D et al. (2021)
Corchorus capsularis	White jute	FP	404 Mbp	Islam MS et al. (2017)
Corchorus olitorius	Nalta jute	FP	448 Mbp	Islam MS et al. (2017)
Coriandrum sativum	Coriander	FP	2130 Mbp	Song X et al. (2019)
Corydalis tomentella	-	FP	260 Mbp	Xu Z et al. (2022)
Corylus avellana	European hazelnut	FP	378 Mbp	Lucas SJ et al. (2020)
Corylus heterophylla	Siberian hazelnut	FP	374 Mbp	Zhao T et al. (2021)
Corylus mandshurica	Manchurian hazelnut	FP	392 Mbp	Li Y et al. (2021)
Corymbia citriodora	Lemon-scented gum tree	FP	380 Mbp	Healey AI et al. (2021)
Crataegus pinnatifida	Mountain hawthorn	FP	860 Mbp	Zhang T et al. (2022)
Cremastra appendiculata	Warty lip Cremastra	FP	2300 Mbp	Wang J et al. (2022)
Crucihimalaya himalaica	Himalayan rock-cress	FP	265 Mbp	Zhang T et al. (2019)
Crucihimalaya lasiocarpa	-	FP	250 Mbp	Feng L et al. (2022)
Cucumis hystrix	-	FP	416 Mbp	Qin X et al. (2021)
Cucumis melo	Muskmelon	FP	450 Mbp	Garcia-Mas et al. (2012)
Cucumis metuliferus	African horned cucumber	FP	368 Mbp	Ling J et al. (2021)
Cucumis sativus	Cucumber	FP	367 Mbp*	Huang et al. (2009)
Cucumis x hytivus	-	FP	750 Mbp	Yu X et al. (2021)
Cucurbita argyrosperma	Silver-seed gourd	FP	238 Mbp	Barrera-Redondo J et al. (2019)
Cucurbita maxima	Great pumpkin	FP	387 Mbp*	Sun H et al. (2017)
Cucurbita moschata	Crookneck squash	FP	372 Mbp*	Sun H et al. (2017)
Cucurbita pepo	Zucchini	FP	283 Mbp*	Montero-Pau J et al. (2017)
Curcuma alismatifolia	Siam tulip	FP	1100 Mbp	Dong Q et al. (2022)
Curcuma longa	Turmeric	FP	1330 Mbp	Chakraborty A et al. (2021)
Cuscuta australis	Australian dodder	FP	272 Mbp*	Sun G et al. (2018)
Cuscuta campestris	Prairie dodder	FP	580 Mbp	Vogel A et al. (2018)
Cyanidiococcus yangmingshanensis	-	NFP	12 Mbp	Liu SL et al. (2020)
Cyanidium caldarium	-	NFP	9 Mbp	Cho CH et al. (2023)
Cyanophora paradoxa	-	NFP	70 Mbp	Price et al. (2012)
Cycas panzhihuaensis	Panzhihua sago palm	NFP	11000 Mbp	Liu Y et al. (2022)
Cyclocarya paliurus	Wheel wingnut	FP	640 Mbp	Zheng X et al. (2021)
Cydonia oblonga	Quince	FP	686 Mbp	Soyturk A et al. (2021)
Cymbidium ensifolium	Jianlan orchid	FP	3600 Mbp	Ai Y et al. (2021)
Cymbidium goeringii	-	FP	4000 Mbp	Chung O et al. (2021)
Cymbidium sinense	-	FP	3500 Mbp	Yang FX et al. (2021)
Cymbomonas tetramitiformis	-	NFP	850 Mbp	Burns JA et al. (2015)
Cynara cardunculus	Artichoke	FP	1084 Mbp	Scaglione D et al. (2016)
Cynodon dactylon	Common bermudagrass	FP	1020 Mbp	Zhang B et al. (2022)
Cynodon transvaalensis	African bermudagrass	FP	450 Mbp	Cui F et al. (2021)
Dactylis glomerata	Orchardgrass	FP	1940 Mbp	Huang L et al. (2019)
Daemonorops jenkinsiana	Ginseng rattan	FP	1610 Mbp	Zhao H et al. (2018)
Dalbergia odorifera	Fragrant rosewood	FP	654 Mbp	Hong Z et al. (2020)
Datisca glomerata	Durango root	FP	827 Mbp	Griesmann M et al. (2018)
Datura stramonium	Jimson weed	FP	1500 Mbp	De-la-Cruz IM et al. (2021)
Daucus carota	Carrot	FP	473 Mbp	Iorizzo M et al. (2016)
Davidia involucrata	Dove tree	FP	1169 Mbp	Chen Y et al. (2020)
Dendrobium catenatum	Chained Dendrobium	FP	1110 Mbp	Zhang GQ et al. (2016)
Dendrobium chrysotoxum	Golden bow dendrobium	FP	1380 Mbp	Zhang Y et al. (2021)
Dendrobium huoshanense	-	FP	1290 Mbp	Han B et al. (2020)
Dendrobium nobile	Noble dendrobium	FP	1160 Mbp	Xu Q et al. (2022)
Dendrobium officinale	-	FP	1350 Mbp	Yan L et al. (2015)
Dendrobium x sp.	-	FP	700 Mbp	Sherpa R et al. (2022)
Dendrocalamus latiflorus	Ma bamboo	FP	1550 Mbp	Zheng Y et al. (2022)
Dianthus caryophyllus	Carnation	FP	622 Mbp	Yagi et al. (2013)
Dichanthelium oligosanthes	Heller's rosette grass	FP	750 Mbp	Studer AJ et al. (2016)
Digitaria exilis	Fonio millet	FP	893 Mbp	Abrouk M et al. (2020)
Dimocarpus longan	Longan	FP	480 Mbp	Lin Y et al. (2017)
Dionaea muscipula	Venus flytrap	FP	3187 Mbp	Palfalvi G et al. (2020)
Dioscorea alata	Water yam	FP	480 Mbp	Bredeson JV et al. (2022)
Dioscorea dumetorum	Trifoliate yam	FP	322 Mbp	Siadjeu C et al. (2020)
Dioscorea rotundata	White Guinea yam	FP	580 Mbp*	Tamiru M et al. (2017)
Dioscorea zingiberensis	Peltate yam	FP	480 Mbp	Cheng J et al. (2021)
Diospyros lotus	Caucasian persimmon	FP	878 Mbp*	Akagi T et al. (2020)
Diospyros oleifera	Oily persimmon	FP	850 Mbp	Zhu QG et al. (2019)
Dipterocarpus alatus	Hairy-Leafed apitong	FP	450 Mbp	Tian Z et al. (2022)
Dipterocarpus gracilis	-	FP	390 Mbp	Tian Z et al. (2022)
Dipterocarpus intricatus	-	FP	360 Mbp	Tian Z et al. (2022)
Dipterocarpus turbinatus	Gurjan tree	FP	430 Mbp	Wang S et al. (2021)
Dipterocarpus zeylanicus	-	FP	370 Mbp	Tian Z et al. (2022)
Draba nivalis	Snow whitlowgrass	FP	280 Mbp	Nowak MD et al. (2020)
Dracaena cambodiana	Cambodian dragon tree	FP	1120 Mbp	Ding X et al. (2018)
Dracaena cochinchinensis	-	FP	1260 Mbp	Xu Y et al. (2022)
Drosera capensis	Cape sundew	FP	293 Mbp	Butts CT et al. (2016)
Drosera spatulata	Spoon-leaved sundew	FP	293 Mbp	Palfalvi G et al. (2020)
Dryas drummondii	Drummond's mountain-avens	FP	253 Mbp	Griesmann M et al. (2018)
Duabanga grandiflora	-	FP	430 Mbp	He Z et al. (2022)
Dunaliella salina	-	NFP	343 Mbp	Polle JEW et al. (2017)
Durio zibethinus	Durian	FP	738 Mbp	Teh BT et al. (2017)
Echinochloa colona	Awnless barnyard grass	FP	1180 Mbp	Wu D et al. (2022)
Echinochloa crus-galli	Common barnyard grass	FP	1400 Mbp	Guo L et al. (2017)
Echinochloa haploclada	-	FP	420 Mbp	Ye CY et al. (2020)
Echinochloa oryzoides	Late barnyard grass	FP	1000 Mbp	Ye CY et al. (2020)
Echium plantagineum	Purple viper's bugloss	FP	350 Mbp	Tang CY et al. (2019)
Edaphochlamys debaryana	-	NFP	142 Mbp	Craig RJ et al. (2021)
Elaeagnus angustifolia	Russian olive	FP	530 Mbp	Mao Y et al. (2022)
Elaeagnus mollis	Silverberry tree	FP	550 Mbp	Ren B et al. (2021)
Elaeis guineensis	African oil palm	FP	1800 Mbp*	Singh et al. (2013)
Eleusine coracana	Finger millet	FP	1460 Mbp	Hittalmani S et al. (2017)
Eleusine indica	Goosegrass	FP	584 Mbp	Zhang H et al. (2019)
Ensete glaucum	Snow banana	FP	560 Mbp	Wang Z et al. (2022)
Ensete ventricosum	Abyssinian banana	FP	547 Mbp	Harrison J et al. (2014)
Entada phaseoloides	St. Thomas bean	FP	550 Mbp	Lin M et al. (2022)
Entodon seductrix	Seductive entodon moss	NFP	380 Mbp	Yu J et al. (2022)
Epimedium pubescens	Barrenwort	FP	3300 Mbp	Shen G et al. (2022)
Eragrostis curvula	Weeping lovegrass	FP	660 Mbp	Carballo J et al. (2019)
Eragrostis nindensis	Wether love grass	FP	1035 Mbp	Pardo J et al. (2020)
Eragrostis tef	Teff	FP	700 Mbp	Cannarozzi et al. (2014)
Eremochloa ophiuroides	Centipedegrass	FP	800 Mbp	Wang J et al. (2021)
Erianthus fulvus	-	FP	900 Mbp	Qian Z et al. (2022)
Erigeron breviscapus	Chinese fleabane	FP	1200 Mbp	Yang J et al. (2017)
Eriobotrya japonica	Loquat	FP	711 Mbp	Jiang S et al. (2020)
Eruca sativa	Rocket	FP	560 Mbp	Bell L et al. (2020)
Erysimum cheiranthoides	Treacle mustard	FP	205 Mbp	Zust T et al. (2020)
Erythranthe guttatus	Common monkey-flower	FP	350 Mbp	Hellsten U et al. (2013)
Erythranthe luteus	Yellow monkey-flower	FP	660 Mbp	Edger PP et al. (2017)
Eschscholzia californica	California poppy	FP	502 Mbp	Hori K et al. (2017)
Eucalyptus camaldulensis	River red gum	FP	655 Mbp	Hirakawa H et al. (2011)
Eucalyptus grandis	Rose gum	FP	640 Mbp*	Myburg et al. (2014)
Eucalyptus pauciflora	Snow gum	FP	530 Mbp	Wang W et al. (2020)
Eucommia ulmoides	Hardy rubber tree	FP	1200 Mbp	Wuyun TN et al. (2017)
Eudorina sp.	-	NFP	176 Mbp	Hamaji T et al. (2018)
Euphorbia lathyris	Caper spurge	FP	1070 Mbp	Wang M et al. (2021)
Euryale ferox	Prickly waterlily	FP	768 Mbp	Yang Y et al. (2020)
Euscaphis japonica	Korean sweetheart tree	FP	1390 Mbp	Sun WH et al. (2021)
Eustoma grandiflorum	Bluebell gentian	FP	1700 Mbp	Liang Y et al. (2022)
Eutrema heterophyllum	-	FP	405 Mbp	Guo X et al. (2018)
Eutrema salsugineum	Salt cress	FP	240 Mbp	Yang R et al. (2013)
Eutrema yunnanense	-	FP	420 Mbp	Guo X et al. (2018)
Fagopyrum cymosum	Golden buckwheat	FP	1080 Mbp	He M et al. (2022)
Fagopyrum esculentum	Common buckwheat	FP	1300 Mbp	Yasui Y et al. (2016)
Fagopyrum tataricum	Tartarian buckwheat	FP	490 Mbp*	Zhang L et al. (2017)
Fagus sylvatica	European Beech	FP	541 Mbp	Mishra B et al. (2018)
Faidherbia albida	Apple-ring acacia	FP	661 Mbp	Chang Y et al. (2018)
Ficus benghalensis	Banyan fig	FP	380 Mbp	Chakraborty A et al. (2022)
Ficus carica	Common fig	FP	356 Mbp	Mori K et al. (2017)
Ficus erecta	Japanese fig	FP	340 Mbp*	Shirasawa K et al. (2020)
Ficus hispida	Hairy fig	FP	370 Mbp	Zhang X et al. (2020)
Ficus microcarpa	Laurel fig	FP	436 Mbp	Zhang X et al. (2020)
Ficus religiosa	Sacred fig	FP	340 Mbp	Chakraborty A et al. (2022)
Fontinalis antipyretica	Common water moss	NFP	385 Mbp	Yu J et al. (2020)
Forsythia suspensa	Weeping forsythia	FP	701 Mbp	Li L et al. (2020)
Fragaria chiloensis	Chilean strawberry	FP	880 Mbp	Cauret CMS et al. (2022)
Fragaria daltoniana	-	FP	290 Mbp	Qiao Q et al. (2021)
Fragaria iinumae	-	FP	266 Mbp	Edger PP et al. (2019)
Fragaria mandschurica	-	FP	270 Mbp	Qiao Q et al. (2021)
Fragaria nilgerrensis	Nilgiri strawberry	FP	271 Mbp	Zhang J et al. (2020)
Fragaria nubicola	Himalayan strawberry	FP	273 Mbp	Feng C et al. (2020)
Fragaria pentaphylla	-	FP	280 Mbp	Qiao Q et al. (2021)
Fragaria vesca	Woodland strawberry	FP	240 Mbp*	Shulaev et al. (2010)
Fragaria vesca	Strawberry	FP	220 Mbp**	Zhou Y et al. (2023)
Fragaria viridis	Creamy strawberry	FP	219 Mbp	Feng C et al. (2020)
Fragaria x ananassa	Cultivated strawberry	FP	813 Mbp	Edger PP et al. (2019)
Fraxinus excelsior	European ash	FP	880 Mbp	Sollars ES et al. (2016)
Fraxinus pennsylvanica	Green ash	FP	800 Mbp	Huff M et al. (2021)
Galdieria partita	-	NFP	18 Mbp	Hirooka S et al. (2022)
Galdieria phlegrea	-	NFP	11.4 Mbp	Qiu H et al. (2013)
Galdieria sulphuraria	-	NFP	14 Mbp	Schonknecht et al. (2013)
Gardenia jasminoides	Cape jasmine	FP	550 Mbp	Xu Z et al. (2020)
Gastrodia elata	Tianma	FP	1180 Mbp	Yuan Y et al. (2018)
Gastrodia menghaiensis	-	FP	1000 Mbp	Jiang Y et al. (2022)
Gelsemium elegans	Heartbreak grass	FP	338 Mbp	Liu Y et al. (2019)
Gelsemium sempervirens	Yellow jessamine	FP	312 Mbp	Franke J et al. (2018)
Genlisea aurea	Corkscrew plant	FP	64 Mbp	Leushkin et al. (2013)
Gentiana dahurica	-	FP	1320 Mbp	Li T et al. (2022)
Gentiana macrophylla	Large leaf gentian	FP	1800 Mbp	Zhou T et al. (2022)
Gilia yorkii	Boyden cave gilia	FP	2800 Mbp	Jarvis DE et al. (2022)
Gillenia trifoliata	Bowman's root	FP	320 Mbp	Su W et al. (2021)
Ginkgo biloba	Ginkgo tree	NFP	11750 Mbp	Guan R et al. (2016)
Glebionis coronaria	Crown daisy	FP	7000 Mbp	Wang S et al. (2022)
Glycine latifolia	Wild soybean	FP	1130 Mbp	Liu Q et al. (2018)
Glycine max	Soybean	FP	1115 Mbp*	Schmutz et al. (2010)
Glycine soja	Wild soybean	FP	~1000 Mbp*	Li et al. (2014)
Glycyrrhiza uralensis	Chinese liquorice	FP	400 Mbp	Mochida K et al. (2016)
Gnetum montanum	-	NFP	4200 Mbp	Wan T et al. (2018)
Gonium pectorale	-	NFP	149 Mbp	Hanschen ER et al. (2016)
Gossypioides kirkii	-	FP	588 Mbp	Udall JA et al. (2019)
Gossypium anomalum	Wild African cotton, B-genome	FP	1350 Mbp	Grover CE et al. (2021)
Gossypium arboreum	Tree cotton, cotton A-genome	FP	1746 Mbp*	Li et al. (2014)
Gossypium australe	Wild cotton, G-genome	FP	1670 Mbp	Cai Y et al. (2019)
Gossypium barbadense	Sea Island cotton, (AD)2-genome	FP	2470 Mbp*	Liu X et al. (2015)
Gossypium bickii	Wild cotton, G-genome	FP	1700 Mbp	Sheng K et al. (2022)
Gossypium darwinii	Darwin's cotton, (AD)5-genome	FP	2183 Mbp	Chen ZJ et al. (2020)
Gossypium ekmanianum	Wild cotton, (AD)6 genome	FP	2350 Mbp	Peng R et al. (2022)
Gossypium herbaceum	Levant cotton (A-genome)	FP	1560 Mbp	Huang G et al. (2020)
Gossypium hirsutum	Upland cotton, (AD)1-genome	FP	2340 Mbp	Li F et al. (2015)
Gossypium longicalyx	Wild cotton, F-genome	FP	1311 Mbp	Grover CE et al. (2020)
Gossypium mustelinum	Wild cotton, (AD)4-genome	FP	2315 Mbp	Chen ZJ et al. (2020)
Gossypium raimondii	Wild cotton, D-genome	FP	880 Mbp*	Wang et al. (2012)
Gossypium rotundifolium	Wild cotton (K-genome)	FP	2600 Mbp	Wang M et al. (2021)
Gossypium stephensii	Wake Island cotton, (AD)7 genome	FP	2300 Mbp	Peng R et al. (2022)
Gossypium stocksii	Wild cotton (E-genome)	FP	1530 Mbp	Grover CE et al. (2021)
Gossypium sturtianum	Sturt's desert rose	FP	1900 Mbp	Wang M et al. (2022)
Gossypium tomentosum	Haiwaiian cotton, (AD)3-genome	FP	2194 Mbp	Chen ZJ et al. (2020)
Gossypium turneri	Wild cotton, D-genome	FP	910 Mbp	Udall JA et al. (2019)
Gracilaria changii	-	NFP	36 Mbp	Ho CL et al. (2017)
Gracilaria domingensis	-	NFP	78 Mbp	Nakamura-Gouvea N et al. (2022)
Gracilariopsis chorda	-	NFP	92 Mbp	Lee J et al. (2018)
Gracilariopsis lemaneiformis	-	NFP	97 Mbp	Zhou W et al. (2013)
Guadua angustifolia	Columbian giant thorny bamboo	FP	1614 Mbp	Guo ZH et al. (2019)
Gynostemma pentaphyllum	Five-leaf ginseng	FP	635 Mbp	Huang D et al. (2021)
Gypsophila paniculata	Panicled baby's-breath	FP	800 Mbp	Li F et al. (2022)
Haematococcus pluvialis	-	NFP	935 Mbp	Luo Q et al. (2018)
Haloxylon ammodendron	Black saxaul	FP	710 Mbp	Wang M et al. (2022)
Hamamelis virginiana	Virginian witch hazel	FP	570 Mbp	Korgaonkar A et al. (2021)
Handroanthus guayacan	-	FP	510 Mbp	Burley JT et al. (2021)
Handroanthus impetiginosus	Pink trumpet tree	FP	557 Mbp	da Silva-Junior OB et al. (2017)
Helianthus annuus	Common sunflower	FP	3600 Mbp	Badouin H et al. (2017)
Helicosporidium sp.	-	NFP	13 Mbp*	Pombert JF et al. (2014)
Hemerocallis citrina	Citron daylily	FP	3800 Mbp	Qing Z et al. (2021)
Heritiera littoralis	Tulip mangrove	FP	1040 Mbp	He Z et al. (2022)
Herpetospermum pedunculosum	Himalayan bitter gourd	FP	800 Mbp	Yang Y et al. (2023)
Hevea brasiliensis	Rubber tree	FP	2150 Mbp	Rahman et al. (2013)
Hibiscus cannabinus	Kenaf	FP	1000 Mbp	Zhang L et al. (2020)
Hibiscus hamabo	Hardy yellow hibiscus	FP	1700 Mbp	Wang Z et al. (2022)
Hibiscus mutabilis	Cotton rose	FP	3000 Mbp	Yang Y et al. (2022)
Hibiscus syriacus	Rose of Sharon	FP	1900 Mbp	Kim YM et al. (2016)
Hippophae rhamnoides	Sea buckthorn	FP	750 Mbp	Wu Z et al. (2022)
Hirschfeldia incana	Shortpod mustard	FP	490 Mbp	Garassino F et al. (2022)
Hopea hainanensis	Hainan hopea tree	FP	440 Mbp	Wang S et al. (2021)
Hopea mollissima	-	FP	360 Mbp	Tian Z et al. (2022)
Hopea odorata	White tingan	FP	480 Mbp	Tian Z et al. (2022)
Hordeum marinum	Sea barley	FP	4200 Mbp	Kuang L et al. (2022)
Hordeum spontaneum	Wild barley	FP	5000 Mbp	Zhang W et al. (2022)
Hordeum vulgare	Barley	FP	5100 Mbp*	International Barley Genome Sequencing Consortium (2012)
Hordeum vulgare	Barley	FP	5100 Mbp**	Navrátilová P et al. (2022)
Hordeum vulgare var. nudum	Tibetan hulless barley	FP	4500 Mbp	Zeng X et al. (2015)
Humulus lupulus	European hop	FP	2570 Mbp	Natsume et al. (2014)
Hydrangea macrophylla	Hortensia	FP	2200 Mbp*	Nashima K et al. (2020)
Hypericum perforatum	Common Saint John's wort	FP	400 Mbp	Zhou W et al. (2020)
Hypnum curvifolium	Curveleaf hypnum moss	NFP	300 Mbp	Yu J et al. (2022)
Hyssopus officinalis	Hyssop	FP	500 Mbp	Lichman BR et al. (2020)
Ilex asprella	Rough-leaved holly	FP	850 Mbp	Kong BL et al. (2022)
Ilex latifolia	Lusterleaf holly	FP	780 Mbp	Xu KW et al. (2022)
Ilex polyneura	-	FP	730 Mbp	Yao X et al. (2022)
Iochroma cyaneum	Violet churur	FP	3200 Mbp*	Powell AF et al. (2022)
Ipomoea aquatica	Water spinach	FP	550 Mbp	Hao Y et al. (2021)
Ipomoea batatas	Sweet potato	FP	2200 Mbp	Yang J et al. (2017)
Ipomoea cairica	Cairo morning glory	FP	730 Mbp	Jiang F et al. (2022)
Ipomoea nil	Japanese morning glory	FP	750 Mbp	Hoshino A et al. (2016)
Ipomoea trifida	Wild sweet potato	FP	520 Mbp*	Hirakawa H et al. (2015)
Ipomoea triloba	Littlebell	FP	496 Mbp*	Wu S et al. (2018)
Isatis indigotica	-	FP	300 Mbp	Kang M et al. (2020)
Isodon rubescens	-	FP	380 Mbp	Sun Y et al. (2022)
Isoetes taiwanensis	-	NFP	1600 Mbp	Wickell D et al. (2021)
Jacaranda copaia	-	FP	800 Mbp	Burley JT et al. (2021)
Jacaranda mimosifolia	Blue jacaranda	FP	740 Mbp	Wang M et al. (2021)
Jaltomata sinuosa	Winding jaltomata	FP	1512 Mbp	Wu M et al. (2019)
Jasminum sambac	Arabian jasmine	FP	510 Mbp	Xu S et al. (2021)
Jatropha curcas	Purging nut tree	FP	380 Mbp	Sato et al. (2010)
Juglans cathayensis	Chinese walnut	FP	582 Mbp	Stevens KA et al. (2018)
Juglans hindsii	Northern California walnut	FP	577 Mbp	Stevens KA et al. (2018)
Juglans mandshurica	Manchurian walnut	FP	550 Mbp	Yan F et al. (2021)
Juglans microcarpa	Texas black walnut	FP	571 Mbp	Stevens KA et al. (2018)
Juglans nigra	Eastern black walnut	FP	583 Mbp	Stevens KA et al. (2018)
Juglans regia	Common walnut	FP	606 Mbp	Martinez-Garcia PJ et al. (2016)
Juglans sigillata	Iron walnut	FP	594 Mbp	Stevens KA et al. (2018)
Juncus effusus	Common rush	FP	270 Mbp	Hofstatter PG et al. (2022)
Juncus inflexus	Hard rush	FP	270 Mbp	Planta J et al. (2022)
Kalanchoe fedtschenkoi	Lavender-scallops	FP	256 Mbp	Yang X et al. (2017)
Kandelia candel	-	FP	220 Mbp	He Z et al. (2022)
Kandelia obovata	-	FP	212 Mbp	Hu MJ et al. (2020)
Kingdonia uniflora	-	FP	1170 Mbp	Sun Y et al. (2020)
Klebsormidium flaccidum	-	NFP	117 Mbp	Hori et al. (2014)
Knightia excelsa	Rewarewa	FP	950 Mbp	McCartney AM et al. (2021)
Korthalsia laciniosa	-	FP	450 Mbp	Dasgupta MG et al. (2021)
Lablab purpureus	Hyacinth bean	FP	423 Mbp	Chang Y et al. (2018)
Lactuca sativa	Lettuce	FP	2500 Mbp*	Reyes-Chin-Wo S et al. (2017)
Lagenaria siceraria	Bottle gourd	FP	334 Mbp*	Wu S et al. (2017)
Lagerstroemia speciosa	Queen crape myrtle tree	FP	330 Mbp	He Z et al. (2022)
Laguncularia racemosa	White mangrove	FP	1210 Mbp	He Z et al. (2022)
Lanxangia tsao-ko	Chinese black cardamom	FP	3170 Mbp	Sun F et al. (2022)
Larix kaempferi	Japanese larch	NFP	11300 Mbp	Sun C et al. (2022)
Larix sibirica	Siberian larch	NFP	12300 Mbp	Bondar EI et al. (2022)
Lathyrus sativus	Grass pea	FP	4000 Mbp	Rajarammohan S et al. (2023)
Lathyrus tuberosus	Aardaker	FP	6000 Mbp	Flood PJ et al. (2022)
Lavandula angustifolia	True lavender	FP	870 Mbp	Malli RPN et al. (2018)
Leavenworthia alabamica	Gladecress	FP	316 Mbp	Haudry et al. (2013)
Leersia perrieri	Perrier's cutgrass	FP	323 Mbp	Stein JC et al. (2018)
Lemna minor	Common duckweed	FP	481 Mbp	Van Hoeck A et al. (2015)
Lemna minuta	Least duckweed	FP	360 Mbp	Abramson BW et al. (2021)
Leonotis leonurus	Lion's ear	FP	590 Mbp	Bryson AE et al. (2023)
Lepidium meyenii	Maca	FP	751 Mbp	Zhang J et al. (2016)
Lepidium sativum	Garden cress	FP	380 Mbp	Patat AS et al. (2022)
Leptochloa chinensis	Chinese sprangletop	FP	460 Mbp	Wang L et al. (2022)
Leptodermis oblonga	-	FP	500 Mbp	Guo XM et al. (2021)
Leptospermum scoparium	Manuka	FP	338 Mbp	Thrimawithana AH et al. (2019)
Limonium bicolor	-	FP	3170 Mbp	Yuan F et al. (2022)
Linanthus parryae	Sandblossoms	FP	1960 Mbp	Anghel I et al. (2022)
Lindenbergia luchunensis	-	FP	230 Mbp	Xu Y et al. (2022)
Lindera glauca	Grayblue spicebush	FP	2200 Mbp	Xiong B et al. (2022)
Lindernia brevidens	False pimpernel	FP	270 Mbp	VanBuren R et al. (2018)
Lindernia subracemosa	False pimpernel	FP	250 Mbp	VanBuren R et al. (2018)
Linum bienne	Pale flax	FP	310 Mbp	Zhang J et al. (2020)
Linum tenue	-	FP	690 Mbp	Gutierrez-Valencia J et al. (2022)
Linum usitatissimum	Flax	FP	373 Mbp	Wang et al. (2012)
Liriodendron chinense	Chinese tulip tree	FP	1750 Mbp	Chen J et al. (2018)
Litchi chinensis	Lychee	FP	480 Mbp	Hu G et al. (2022)
Lithospermum erythrorhizon	Red gromwell	FP	370 Mbp	Auber RP et al. (2020)
Litsea coreana	-	FP	1200 Mbp	Zhang B et al. (2022)
Litsea cubeba	Aromatic litsea	FP	1370 Mbp	Chen YC et al. (2020)
Lobularia maritima	Sweet alyssum	FP	240 Mbp	Huang L et al. (2020)
Lolium perenne	Perennial ryegrass	FP	2000 Mbp	Byrne SL et al. (2015)
Lolium rigidum	Annual ryegrass	FP	2400 Mbp	Paril J et al. (2022)
Lonicera japonica	Japanese honeysuckle	FP	850 Mbp	Pu X et al. (2020)
Lonicera maackii	Amur honeysuckle	FP	2300 Mbp	Kesel E et al. (2022)
Lotus japonicus	Miyako-gusa	FP	472 Mbp	Sato et al. (2008)
Luffa acutangula	Angled gourd	FP	790 Mbp	Pootakham W et al. (2020)
Luffa cylindrica	Sponge gourd	FP	736 Mbp*	Zhang T et al. (2019)
Lumnitzera littorea	Red-flowered black mangrove	FP	1470 Mbp	He Z et al. (2022)
Lumnitzera racemosa	White-flowered black mangrove	FP	1370 Mbp	He Z et al. (2022)
Lunularia cruciata	Crescent cup liverwort	NFP	650 Mbp	Linde AM et al. (2021)
Lupinus albus	White lupin	FP	450 Mbp	Hufnagel B et al. (2020)
Lupinus angustifolius	Narrow-leaved blue lupine	FP	1150 Mbp	Yang et al. (2013)
Lycium barbarum	Goji berry	FP	1800 Mbp	Cao YL et al. (2021)
Lycium ruthenicum	Black goji berry	FP	? Mbp	Cao YL et al. (2021)
Macadamia integrifolia	Macadamia nut	FP	650 Mbp	Nock CJ et al. (2016)
Macadamia jansenii	Jansen's Macadamia nut	FP	780 Mbp	Sharma P et al. (2021)
Macadamia tetraphylla	Rough-shelled Macadamia nut	FP	760 Mbp	Niu Y et al. (2022)
Macleaya cordata	Plume poppy	FP	540 Mbp	Liu X et al. (2017)
Macrotyloma uniflorum	Horse gram	FP	350 Mbp	Shirasawa K et al. (2021)
Magnolia biondii	Biondi's magnolia	FP	2240 Mbp	Dong S et al. (2021)
Magnolia officinalis	Hou-pu magnolia	FP	1760 Mbp	Yin Y et al. (2021)
Malania oleifera	-	FP	1500 Mbp	Xu CQ et al. (2019)
Malus baccata	Siberian crab apple	FP	778 Mbp	Chen X et al. (2019)
Malus domestica	Apple	FP	742 Mbp	Velasco et al. (2010)
Malus prunifolia	Plumleaf crab apple	FP	710 Mbp	Li Z et al. (2022)
Malus sylvestris	European crab apple	FP	661 Mbp	Sun X et al. (2020)
Mangifera indica	Mango	FP	360 Mbp	Wang P et al. (2020)
Manihot esculenta	Cassava	FP	760 Mbp*	Prochnik et al. (2012)
Manihot esculenta ssp. flabellifolia	Wild cassava	FP	742 Mbp	Wang et al. (2014)
Marchantia inflexa	-	NFP	300 Mbp	Marks RA et al. (2019)
Marchantia polymorpha	Umbrella liverwort	NFP	280 Mbp	Bowman JL et al. (2017)
Marsdenia tenacissima	Rajmahal hemp	FP	400 Mbp	Zhou Y et al. (2022)
Medicago polymorpha	Bur clover	FP	505 Mbp	Cui J et al. (2021)
Medicago ruthenica	-	FP	920 Mbp*	Wang T et al. (2021)
Medicago sativa	Cultivated alfalfa	FP	1580 Mbp	Chen H et al. (2020)
Medicago truncatula	Barrel clover	FP	454 Mbp*	Young et al. (2011)
Megacarpaea delavayi	-	FP	900 Mbp	Yang Q et al. (2020)
Megadenia pygmaea	-	FP	240 Mbp	Yang W et al. (2020)
Melaleuca alternifolia	Tea tree	FP	360 Mbp	Voelker J et al. (2021)
Melastoma dodecandrum	-	FP	300 Mbp	Hao Y et al. (2021)
Melilotus albus	White sweetclover	FP	1200 Mbp	Wu F et al. (2021)
Mentha longifolia	Horse mint	FP	400 Mbp	Vining KJ et al. (2016)
Mercurialis annua	Annual mercury	FP	640 Mbp	Veltsos P et al. (2019)
Mesembryanthemum crystallinum	Ice plant	FP	400 Mbp	Shen S et al. (2022)
Mesostigma viride	-	NFP	329 Mbp	Wang S et al. (2019)
Mesotaenium endlicherianum	-	NFP	164 Mbp	Cheng S et al. (2019)
Messastrum gracile	-	NFP	61 Mbp	Teh KY et al. (2019)
Mesua ferrea	Ceylon ironwood	FP	1000 Mbp	Patil AB et al. (2020)
Micractinium conductrix	-	NFP	61 Mbp	Arriola MB et al. (2017)
Micromonas commoda	-	NFP	21 Mbp	Worden et al. (2009)
Micromonas pusilla	-	NFP	22 Mbp	Worden et al. (2009)
Microstegium vimineum	Japanese stiltgrass	FP	1300 Mbp	Ramachandran D et al. (2021)
Microthlaspi erraticum	-	FP	170 Mbp	Mishra B et al. (2020)
Mikania micrantha	Bitter vine	FP	1860 Mbp	Liu B et al. (2020)
Mimosa pudica	Sensitive plant	FP	896 Mbp	Griesmann M et al. (2018)
Miscanthus floridulus	Pacific island silvergrass	FP	2460 Mbp	Zhang G et al. (2021)
Miscanthus lutarioriparius	-	FP	2150 Mbp	Miao J et al. (2021)
Miscanthus sinensis	Chinese silvergrass	FP	2500 Mbp	Mitros T et al. (2020)
Mitragyna speciosa	Kratom	FP	780 Mbp	Brose J et al. (2021)
Momordica charantia	Bitter gourd	FP	340 Mbp	Urasaki N et al. (2016)
Monoraphidium minutum	-	NFP	70 Mbp	Calhoun S et al. (2022)
Monoraphidium neglectum	-	NFP	68 Mbp	Bogen C et al. (2013)
Moricandia arvensis	Purple Mistress	FP	737 Mbp	Lin MY et al. (2021)
Moricandia moricandioides	-	FP	660 Mbp	Lin MY et al. (2021)
Morinda citrifolia	Indian mulberry	FP	910 Mbp	He Z et al. (2022)
Morinda officinalis	Indian mulberry	FP	485 Mbp	Wang J et al. (2021)
Moringa oleifera	Drumstick tree	FP	315 Mbp	Tian Y et al. (2015)
Morus alba	White mulberry	FP	350 Mbp	Jiao F et al. (2020)
Morus indica	Indian mulberry	FP	500 Mbp	Jain M et al. (2022)
Morus notabilis	Mulberry	FP	357 Mbp	He et al. (2013)
Mucuna pruriens	Velvet bean	FP	500 Mbp	Hao S et al. (2022)
Musa acuminata	Wild banana, banana A-genome	FP	523 Mbp*	D'Hont et al. (2012)
Musa acuminata	Banana	FP	523 Mbp**	Belser C et al. (2021)
Musa balbisiana	Wild banana, banana B-genome	FP	438 Mbp	Davey et al. (2013)
Musa itinerans	Yunnan banana	FP	615 Mbp	Wu W et al. (2016)
Musa schizocarpa	Wild banana	FP	587 Mbp	Belser C et al. (2018)
Musa textilis	Abaca	FP	620 Mbp	Galvez LC et al. (2021)
Mychonastes homosphaera	-	NFP	24 Mbp	Liu C et al. (2020)
Nannochloris desiccata	-	NFP	27 Mbp	Sanders CK et al. (2022)
Nelumbo lutea	American lotus	FP	1000 Mbp	Zheng P et al. (2022)
Nelumbo nucifera	Sacred lotus	FP	929 Mbp	Ming et al. (2013)
Neolamarckia cadamba	Burflower tree	FP	750 Mbp	Zhao X et al. (2021)
Neoporphyra haitanensis	-	NFP	50 Mbp	Chen H et al. (2021)
Nepeta cataria	Common catnip	FP	500 Mbp	Lichman BR et al. (2020)
Nepeta racemosa	Persian catnip	FP	300 Mbp	Lichman BR et al. (2020)
Nepeta tenuifolia	Japanese catnip	FP	760 Mbp	Liu C et al. (2023)
Nephelium lappaceum	Rambutan	FP	340 Mbp	Zhang W et al. (2021)
Nicotiana attenuata	Coyote tobacco	FP	2500 Mbp*	Xu S et al. (2017)
Nicotiana benthamiana	Tjuntiwari	FP	3000 Mbp	Bombarely et al. (2012)
Nicotiana knightiana	-	FP	3120 Mbp	Sierro N et al. (2018)
Nicotiana obtusifolia	Desert tobacco	FP	1500 Mbp	Xu S et al. (2017)
Nicotiana otophora	-	FP	2700 Mbp	Sierro et al. (2014)
Nicotiana paniculata	Small flowered tobacco	FP	3260 Mbp	Sierro N et al. (2018)
Nicotiana rustica	Aztec tobacco	FP	4990 Mbp	Sierro N et al. (2018)
Nicotiana sylvestris	Woodland tobacco	FP	2640 Mbp	Sierro et al. (2013)
Nicotiana tabacum	Common tobacco	FP	4500 Mbp	Sierro et al. (2014)
Nicotiana tomentosiformis	Wild tobacco	FP	2680 Mbp	Sierro et al. (2013)
Nicotiana undulata	-	FP	2180 Mbp	Sierro N et al. (2018)
Nissolia schottii	Schott's yellowhood	FP	471 Mbp	Griesmann M et al. (2018)
Nymphaea colorata	Blue pigmy water lily	FP	409 Mbp*	Zhang L et al. (2019)
Nymphaea thermarum	Rwandan pigmy water lily	FP	500 Mbp	Povilus RA et al. (2020)
Nymphoides indica	Water snowflake	FP	520 Mbp	Yang JS et al. (2022)
Nypa fruticans	Mangrove palm	FP	500 Mbp	He Z et al. (2022)
Nyssa sinensis	Chinese tupelo	FP	1000 Mbp	Yang X et al. (2019)
Nyssa yunnanensis	Yunnan tupelo	FP	1640 Mbp*	Mu W et al. (2020)
Ochetophila trinervis	-	FP	650 Mbp	Griesmann M et al. (2018)
Ocimum basilicum	Sweet basil	FP	2340 Mbp	Bornowski N et al. (2020)
Ocimum sanctum	Holy basil	FP	386 Mbp	Rastogi S et al. (2015)
Oenanthe javanica	Java water dropwort	FP	1280 Mbp	Liu JX et al. (2021)
Olea europaea	Mediterranean olive tree	FP	1380 Mbp	Cruz F et al. (2016)
Olyra latifolia	Carrycillo	FP	646 Mbp	Guo ZH et al. (2019)
Ophiorrhiza pumila	-	FP	450 Mbp	Rai A et al. (2021)
Origanum majorana	Sweet marjoram	FP	880 Mbp	Bornowski N et al. (2020)
Origanum vulgare	Oregano	FP	694 Mbp*	Bornowski N et al. (2020)
Orobanche aegyptiaca	Egyptian broomrape	FP	3900 Mbp	Xu Y et al. (2022)
Orobanche cumana	Sunflower broomrape	FP	1500 Mbp	Xu Y et al. (2022)
Oropetium thomaeum	-	FP	245 Mbp	VanBuren R et al. (2015)
Orychophragmus violaceus	Chinese violet cress	FP	1350 Mbp	Zhang K et al. (2022)
Oryza alta	Wild rice (CCDD-genome)	FP	1000 Mbp	Yu H et al. (2021)
Oryza australiensis	Wild rice (EE-genome)	FP	850 Mbp	Phillips AL et al. (2022)
Oryza barthii	African wild rice	FP	376 Mbp	Zhang et al. (2014)
Oryza brachyantha	African wild rice	FP	300 Mbp	Chen et al. (2013)
Oryza coarctata	Asian wild rice	FP	665 Mbp	Mondal TK et al. (2017)
Oryza eichingeri	Wild rice (CC-genome)	FP	500 Mbp	Shenton M et al. (2020)
Oryza glaberrima	African rice	FP	411 Mbp*	Wang et al. (2014)
Oryza glumaepatula	Brazilian wild rice	FP	366 Mbp	Zhang et al. (2014)
Oryza granulata	Asian wild rice	FP	780 Mbp	Wu Z et al. (2018)
Oryza longistaminata	African long-staminate rice	FP	350 Mbp	Zhang Y et al. (2015)
Oryza meridionalis	Australian wild rice	FP	388 Mbp	Zhang et al. (2014)
Oryza nivara	Asian wild rice	FP	395 Mbp	Zhang et al. (2014)
Oryza officinalis	Wild rice (CC-genome)	FP	590 Mbp	Shenton M et al. (2020)
Oryza punctata	African wild red rice	FP	423 Mbp	Stein JC et al. (2018)
Oryza rhizomatis	Wild rice (CC-genome)	FP	590 Mbp	Shenton M et al. (2020)
Oryza rufipogon	Wild red rice	FP	450 Mbp	Stein JC et al. (2018)
Oryza sativa	Rice	FP	430 Mbp**	Song J et al. (2021)
Oryza sativa ssp. indica	Indian rice	FP	430 Mbp	Yu et al. (2002)
Oryza sativa ssp. indica	Indian rice	NFP	430 Mbp	Yu et al. (2002)
Oryza sativa ssp. japonica	Japanese rice	FP	430 Mbp	Goff et al. (2002)
Osmanthus fragrans	Sweet osmanthus	FP	730 Mbp	Yang X et al. (2018)
Ostreobium quekettii	-	NFP	150 Mbp	Iha C et al. (2021)
Ostreococcus lucimarinus	-	NFP	13 Mbp	Palenik et al. (2007)
Ostreococcus tauri	-	NFP	12 Mbp	Derelle et al. (2006)
Ostrya chinensis	Central-Chinese hop-hornbeam	FP	386 Mbp	Yang Y et al. (2018)
Ostrya rehderiana	Zhejiang hop-hornbeam	FP	386 Mbp	Yang Y et al. (2018)
Oxytropis ochrocephala	-	FP	960 Mbp	Zhang L et al. (2022)
Pachycladon cheesemanii	-	FP	596 Mbp	Dong Y et al. (2019)
Paeonia ostii	Tree peony	FP	12300 Mbp	Yuan J et al. (2022)
Paeonia suffruticosa	Moutan peony	FP	13800 Mbp	Lv S et al. (2020)
Panax ginseng	Asian ginseng	FP	3500 Mbp	Jiang X et al. (2017)
Panax japonicus	Japanese ginseng	FP	2090 Mbp	Wang ZH et al. (2022)
Panax notoginseng	Sanchi ginseng	FP	2310 Mbp	Chen W et al. (2017)
Panax quinquefolius	American ginseng	FP	3600 Mbp	Wang ZH et al. (2022)
Panax stipuleanatus	-	FP	2150 Mbp	Wang ZH et al. (2022)
Panax vietnamensis	Vietnamese ginseng	FP	3000 Mbp	Tien NQD et al. (2021)
Panicum hallii	Hall's panicgrass	FP	500 Mbp	Lovell JT et al. (2018)
Panicum miliaceum	Broomcorn millet	FP	920 Mbp	Zou C et al. (2019)
Panicum virgatum	Switchgrass	FP	1200 Mbp	Lovell JT et al. (2021)
Papaver rhoeas	Common poppy	FP	2550 Mbp	Yang X et al. (2021)
Papaver setigerum	Troy poppy	FP	4600 Mbp	Yang X et al. (2021)
Papaver somniferum	Opium poppy	FP	2870 Mbp*	Guo L et al. (2018)
Papilionanthe hookeriana x teres	Papilionanthe Miss Joaquim	FP	2000 Mbp	Lim AH et al. (2022)
Parachlorella kessleri	-	NFP	63 Mbp	Ota S et al. (2016)
Parasponia andersonii	-	FP	563 Mbp	van Velzen R et al. (2018)
Paspalum notatum	Bahia grass	FP	550 Mbp	Yan Z et al. (2022)
Paspalum vaginatum	Seashore paspalum	FP	600 Mbp	Sun G et al. (2022)
Passiflora edulis	Passion fruit	FP	1270 Mbp	Ma D et al. (2020)
Passiflora organensis	-	FP	260 Mbp	Costa ZP et al. (2021)
Paulownia fortunei	Fortune's empress tree	FP	540 Mbp	Cao Y et al. (2021)
Pedinomonas minor	-	NFP	55 Mbp	Xu Y et al. (2022)
Pemphis acidula	-	FP	540 Mbp	He Z et al. (2022)
Penium margaritaceum	-	NFP	4730 Mbp	Jiao C et al. (2020)
Perilla citriodora	-	FP	680 Mbp	Zhang Y et al. (2021)
Perilla frutescens	Beefsteak plant	FP	1200 Mbp	Zhang Y et al. (2021)
Persea americana	Avocado	FP	980 Mbp	Rendon-Anaya M et al. (2019)
Petunia axillaris	White moon petunia	FP	1400 Mbp	Bombarely A et al. (2016)
Petunia inflata	Violet-flowered petunia	FP	1400 Mbp	Bombarely A et al. (2016)
Phalaenopsis aphrodite	Aphrodite's Phalaenopsis	FP	1200 Mbp	Chao YT et al. (2018)
Phalaenopsis equestris	Horse Phalaenopsis	FP	1160 Mbp	Cai et al. (2014)
Pharus latifolius	Broad stalkgrass	FP	1135 Mbp	Ma PF et al. (2021)
Phaseolus acutifolius	Tepary bean	FP	680 Mbp	Moghaddam SM et al. (2021)
Phaseolus lunatus	Lima bean	FP	622 Mbp	Garcia T et al. (2021)
Phaseolus vulgaris	Common bean	FP	587 Mbp*	Schmutz et al. (2014)
Phoebe bournei	-	FP	1000 Mbp	Chen SP et al. (2020)
Phoenix dactylifera	Date palm	FP	658 Mbp	Al-Dous et al. (2011)
Phragmites australis	Common reed grass	FP	1200 Mbp	Oh DH et al. (2021)
Phtheirospermum japonicum	-	FP	1200 Mbp	Cui S et al. (2020)
Phyllanthus cochinchinensis	-	FP	300 Mbp	Zhang W et al. (2022)
Physalis grisea	Downy ground-cherry	FP	1400 Mbp	He J et al. (2022)
Physalis pruinosa	-	FP	1400 Mbp	He J et al. (2022)
Physalis pubescens	Hairy ground-cherry	FP	1400 Mbp	Lu J et al. (2021)
Physcomitrella patens	Spreading-leaved earth moss	NFP	510 Mbp	Rensing et al. (2007)
Phytolacca americana	American pokeweed	FP	1300 Mbp	Neller KCM et al. (2019)
Picea abies	Norway spruce	NFP	19700 Mbp	Nystedt et al. (2013)
Picea engelmannii	Engelmann spruce	NFP	20800 Mbp	Gagalova KK et al. (2022)
Picea glauca	White spruce	NFP	20000 Mbp	Warren RL et al. (2015)
Picea sitchensis	Sitka spruce	NFP	18200 Mbp	Gagalova KK et al. (2022)
Picochlorum costavermella	-	NFP	13.3 Mbp	Krasovec M et al. (2018)
Picochlorum renovo	-	NFP	15 Mbp	Dahlin LR et al. (2019)
Picochlorum sp.	-	NFP	14 Mbp	Foflonker et al. (2014)
Picrorhiza kurrooa	Katuki	FP	1760 Mbp	Sharma T et al. (2021)
Pinellia pedatisecta	Chinese green dragon	FP	1200 Mbp	Qian Z et al. (2022)
Pinus lambertiana	Sugar pine	NFP	31000 Mbp	Stevens KA et al. (2016)
Pinus tabuliformis	Manchurian red pine	NFP	25600 Mbp	Niu S et al. (2021)
Pinus taeda	Loblolly pine	NFP	21600 Mbp	Neale et al. (2014)
Piper nigrum	Black pepper	FP	762 Mbp	Hu L et al. (2019)
Pistacia chinensis	Chinese pistache	FP	460 Mbp	Hegde SN et al. (2022)
Pistacia vera	Pistachio	FP	520 Mbp*	Zeng L et al. (2019)
Pistia stratiotes	Water lettuce	FP	350 Mbp*	Qian Z et al. (2022)
Pisum sativum	Common pea	FP	4430 Mbp*	Kreplak J et al. (2019)
Plantago ovata	Blond psyllium	FP	550 Mbp	Herliana L et al. (2023)
Platanthera guangdongensis	-	FP	4270 Mbp*	Li MH et al. (2022)
Platanthera zijinensis	-	FP	4150 Mbp*	Li MH et al. (2022)
Platycodon grandiflorus	Balloon flower	FP	684 Mbp*	Kim J et al. (2020)
Pleurozium schreberi	Schreber's big red stem moss	NFP	320 Mbp	Pederson ERA et al. (2019)
Pluchea indica	Indian camphorweed	FP	1830 Mbp	He Z et al. (2022)
Poa annua	Annual bluegrass	FP	1800 Mbp	Robbins MD et al. (2022)
Pogostemon cablin	Patchouli	FP	1570 Mbp	He Y et al. (2016)
Pohlia nutans	Nodding pohlia moss	NFP	710 Mbp	Liu S et al. (2022)
Polygonum cuspidatum	Japanese knotweed	FP	2600 Mbp	Zhang Y et al. (2019)
Poncirus trifoliata	Trifoliate orange	FP	273 Mbp	Peng Z et al. (2020)
Pongamia pinnata	Pogame oiltree	FP	1110 Mbp	He Z et al. (2022)
Populus alba	Silver poplar	FP	536 Mbp	Ma J et al. (2018)
Populus euphratica	Euphrates poplar	FP	593 Mbp	Ma T et al. (2013)
Populus ilicifolia	African poplar	FP	444 Mbp	Chen Z et al. (2020)
Populus pruinosa	Desert poplar	FP	590 Mbp	Yang W et al. (2017)
Populus suaveolens	Korean poplar	FP	400 Mbp	Sang Y et al. (2022)
Populus tomentosa	Chinese white poplar	FP	800 Mbp	An X et al. (2021)
Populus tremula	European aspen	FP	442 Mbp	Lin YC et al. (2018)
Populus tremuloides	American aspen	FP	560 Mbp	Lin YC et al. (2018)
Populus trichocarpa	Black cottonwood	FP	485 Mbp*	Tuskan et al. (2006)
Populus wilsonii	Wilson's poplar	FP	450 Mbp	Li C et al. (2022)
Porphyra umbilicalis	Laver	NFP	88 Mbp	Brawley SH et al. (2017)
Porphyridium purpureum	-	NFP	20 Mbp	Bhattacharya et al. (2013)
Portulaca amilis	Paraguayan purslane	FP	400 Mbp*	Gilman IS et al. (2022)
Potentilla micrantha	Pink barren strawberry	FP	406 Mbp	Buti M et al. (2018)
Prasinoderma coloniale	-	NFP	26 Mbp	Li L et al. (2020)
Premna obtusifolia	-	FP	790 Mbp	He Z et al. (2022)
Primula veris	Cowslip	FP	480 Mbp	Nowak MD et al. (2015)
Primula vulgaris	Common primrose	FP	470 Mbp	Cocker JM et al. (2018)
Primulina eburnea	-	FP	870 Mbp	Yi H et al. (2022)
Primulina huaijiensis	-	FP	550 Mbp	Feng C et al. (2020)
Primulina tabacum	-	FP	910 Mbp	Yi H et al. (2022)
Prosopis cineraria	Ghaf tree	FP	700 Mbp	Sudalaimuthuasari N et al. (2022)
Protea cynaroides	King Protea	FP	1200 Mbp*	Chang J et al. (2022)
Prototheca wickerhamii	-	NFP	18 Mbp	Bakula Z et al. (2021)
Prototheca zopfii	-	NFP	26 Mbp	Severgnini M et al. (2018)
Prunella vulgaris	Common selfheal	FP	820 Mbp	Bryson AE et al. (2023)
Prunus armeniaca	Apricot	FP	230 Mbp	Groppi A et al. (2021)
Prunus avium	Sweet cherry	FP	353 Mbp*	Shirasawa K et al. (2017)
Prunus davidiana	Chinese wild peach	FP	250 Mbp	Tan Q et al. (2021)
Prunus domestica	Common plum	FP	1400 Mbp	Callahan AM et al. (2021)
Prunus dulcis	Almond	FP	240 Mbp*	Alioto T et al. (2019)
Prunus fruticosa	European dwarf cherry	FP	1200 Mbp	Wohner TW et al. (2021)
Prunus humilis	-	FP	230 Mbp*	Wang P et al. (2020)
Prunus kansuensis	-	FP	240 Mbp	Cao K et al. (2022)
Prunus mandshurica	Manchurian apricot	FP	230 Mbp	Groppi A et al. (2021)
Prunus mira	Smoothpit peach	FP	250 Mbp	Wang X et al. (2021)
Prunus mume	Chinese plum	FP	280 Mbp*	Zhang et al. (2012)
Prunus persica	Peach	FP	265 Mbp*	Verde et al. (2013)
Prunus salicina	Japanese plum	FP	310 Mbp	Liu C et al. (2020)
Prunus serrulata	East Asian cherry	FP	257 Mbp	Yi X et al. (2020)
Prunus sibirica	Siberian apricot	FP	225 Mbp	Groppi A et al. (2021)
Prunus x kanzakura	-	FP	670 Mbp	Shirasawa K et al. (2021)
Pseudotsuga menziesii	Douglas-fir	NFP	16100 Mbp	Neale DB et al. (2017)
Psidium guajava	Guava	FP	464 Mbp	Feng C et al. (2020)
Pterocarya stenoptera	Chinese wingnut	FP	600 Mbp	Stevens KA et al. (2018)
Puccinellia tenuiflora	Alkaligrass	FP	1500 Mbp	Zhang W et al. (2020)
Pueraria montana	Kudzu vine	FP	1350 Mbp	Shang X et al. (2022)
Pugionium cornutum	-	FP	570 Mbp	Hu Q et al. (2021)
Pugionium dolabratum	-	FP	610 Mbp	Hu Q et al. (2021)
Punica granatum	Pomegranate	FP	360 Mbp*	Qin G et al. (2017)
Puya raimondii	Queen of the Andes	FP	330 Mbp	Liu L et al. (2021)
Pyropia yezoensis	Susabi-nori	NFP	43 Mbp	Nakamura et al. (2013)
Pyrus betulifolia	Birchleaf pear	FP	511 Mbp*	Dong X et al. (2019)
Pyrus bretschneideri	Chinese pear	FP	527 Mbp	Wu et al. (2012)
Pyrus communis	European pear	FP	600 Mbp	Chagne et al. (2014)
Pyrus pyrifolia	Asian pear	FP	540 Mbp	Shirasawa K et al. (2021)
Pyrus ussuriensis x communis	Cultivated Ussurian pear	FP	511 Mbp	Ou C et al. (2019)
Quercus acutissima	Sawtooth oak	FP	760 Mbp	Fu R et al. (2022)
Quercus gilva	-	FP	870 Mbp	Zhou X et al. (2022)
Quercus lobata	Valley oak	FP	725 Mbp	Sork VL et al. (2016)
Quercus mongolica	Mongolian oak	FP	840 Mbp	Ai W et al. (2022)
Quercus robur	European oak	FP	736 Mbp	Plomion C et al. (2018)
Quercus suber	Cork oak	FP	934 Mbp*	Ramos AM et al. (2018)
Quercus variabilis	Chinese cork oak	FP	720 Mbp	Han B et al. (2022)
Raddia distichophylla	-	FP	589 Mbp	Li W et al. (2021)
Raddia guianensis	-	FP	626 Mbp	Guo ZH et al. (2019)
Raphanus raphanistrum	Wild radish	FP	515 Mbp	Moghe et al. (2014)
Raphidocelis subcapitata	-	NFP	47 Mbp	Suzuki S et al. (2018)
Rehmannia glutinosa	-	FP	2350 Mbp	Ma L et al. (2021)
Rhamphospermum arvense	Charlock mustard	FP	450 Mbp	Yang T et al. (2022)
Rhazya stricta	Harmal	FP	274 Mbp	Sabir JS et al. (2016)
Rhizophora apiculata	Tall-stilt mangrove	FP	274 Mbp	Xu S et al. (2017)
Rhizophora mangle	Red mangrove	FP	290 Mbp*	He Z et al. (2022)
Rhizophora mucronata	Asiatic mangrove	FP	240 Mbp	He Z et al. (2022)
Rhizophora stylosa	Spotted mangrove	FP	260 Mbp	He Z et al. (2022)
Rhodiola crenulata	Tibetan Rhodiola	FP	420 Mbp	Fu Y et al. (2017)
Rhododendron delavayi	Tree rhododendron	FP	700 Mbp	Zhang L et al. (2017)
Rhododendron griersonianum	-	FP	750 Mbp	Ma H et al. (2021)
Rhododendron henanense	-	FP	650 Mbp	Zhou XJ et al. (2021)
Rhododendron kiyosumense	-	FP	600 Mbp	Shirasawa K et al. (2021)
Rhododendron molle	Chinese azalea	FP	700 Mbp	Zhou GL et al. (2022)
Rhododendron ovatum	-	FP	530 Mbp	Wang X et al. (2021)
Rhododendron ripense	Kishi azalea	FP	530 Mbp	Shirasawa K et al. (2021)
Rhododendron simsii	Sim's azalea	FP	530 Mbp	Yang F et al. (2020)
Rhododendron williamsianum	Williams rhododendron	FP	651 Mbp	Soza VL et al. (2019)
Rhynchospora breviuscula	-	FP	420 Mbp	Hofstatter PG et al. (2022)
Rhynchospora pubera	-	FP	1610 Mbp	Hofstatter PG et al. (2022)
Rhynchospora tenuis	Quill beaksedge	FP	400 Mbp	Hofstatter PG et al. (2022)
Ricinus communis	Castor bean	FP	320 Mbp	Chan et al. (2010)
Roridula gorgonias	Gorgons dewstick	FP	186 Mbp	Hartmann S et al. (2020)
Rosa chinensis	China rose	FP	560 Mbp	Raymond O et al. (2018)
Rosa lucieae	Memorial rose	FP	530 Mbp	Zhong MC et al. (2021)
Rosa multiflora	Many-flowered rose	FP	750 Mbp	Nakamura N et al. (2017)
Rosa roxburghii	Chestnut rose	FP	481 Mbp	Lu M et al. (2016)
Rosa rugosa	Wrinkled rose	FP	455 Mbp	Chen F et al. (2021)
Rubus argutus	Sawtooth blackberry	FP	340 Mbp	Bruna T et al. (2022)
Rubus chingii	-	FP	240 Mbp	Wang L et al. (2021)
Rubus corchorifolius	-	FP	200 Mbp	Yang Y et al. (2022)
Rubus idaeus	Red raspberry	FP	300 Mbp	Davik J et al. (2022)
Rubus occidentalis	Black raspberry	FP	293 Mbp	VanBuren R et al. (2016)
Ruellia speciosa	Beautiful wild petunia	FP	1100 Mbp	Zhuang Y et al. (2017)
Rumex hastatulus	Heart-wing sorrel	FP	1790 Mbp	Rifkin JL et al. (2020)
Saccharum spontaneum	Wild sugarcane	FP	3360 Mbp	Zhang J et al. (2018)
Saccharum x sp.	Sugarcane	FP	10000 Mbp	Garsmeur O et al. (2018)
Salix arbutifolia	-	FP	320 Mbp	Wang D et al. (2022)
Salix brachista	Cushion willow	FP	420 Mbp	Chen JH et al. (2019)
Salix chaenomeloides	Giant pussy willow	FP	400 Mbp	Wang D et al. (2022)
Salix dunnii	-	FP	380 Mbp	He L et al. (2021)
Salix matsudana	Corkscrew willow	FP	656 Mbp	Zhang J et al. (2020)
Salix suchowensis	Shrub willow	FP	425 Mbp	Dai X et al. (2014)
Salix viminalis	Basket willow	FP	360 Mbp	Almeida P et al. (2020)
Salvia bowleyana	Southern red sage	FP	462 Mbp	Zheng X et al. (2021)
Salvia hispanica	Chia	FP	360 Mbp	Wang L et al. (2022)
Salvia miltiorrhiza	Chinese red sage	FP	641 Mbp	Zhang G et al. (2015)
Salvia officinalis	Common sage	FP	480 Mbp	Li CY et al. (2022)
Salvia splendens	Scarlet sage	FP	711 Mbp	Dong AX et al. (2018)
Salvinia cucullata	Asian watermoss	NFP	260 Mbp	Li FW et al. (2018)
Santalum album	Indian sandalwood	FP	220 Mbp	Mahesh HB et al. (2018)
Sapindus mukorossi	Indian soapberry	FP	430 Mbp	Xue T et al. (2022)
Sapria himalayana	Himalayan sapria	FP	2500 Mbp	Cai L et al. (2021)
Scaevola hainanensis	Hainan naupaka	FP	1340 Mbp	He Z et al. (2022)
Scaevola sericea	Beach naupaka	FP	1200 Mbp	He Z et al. (2022)
Scalesia atractyloides	-	FP	3900 Mbp	Cerca J et al. (2022)
Scenedesmus quadricauda	-	NFP	65 Mbp	Dasgupta CN et al. (2018)
Sclerocarya birrea	Marula	FP	356 Mbp	Chang Y et al. (2018)
Scutellaria baicalensis	Baikal skullcap	FP	408 Mbp	Zhao Q et al. (2019)
Scutellaria barbata	Barbed skullcap	FP	405 Mbp	Xu Z et al. (2020)
Scutellaria indica	-	FP	320 Mbp	Choi H et al. (2021)
Scyphiphora hydrophyllacea	-	FP	1290 Mbp	He Z et al. (2022)
Secale cereale	Rye	FP	7900 Mbp	Bauer E et al. (2017)
Sechium edule	Chayote	FP	606 Mbp	Fu A et al. (2021)
Sedum album	White stonecrop	FP	611 Mbp	Wai CM et al. (2019)
Selaginella lepidophylla	False rose of Jericho	NFP	109 Mbp	VanBuren R et al. (2018)
Selaginella moellendorffii	Spikemoss	NFP	213 Mbp	Banks et al. (2011)
Selaginella tamariscina	Little club moss	NFP	130 Mbp	Xu Z et al. (2018)
Selenicereus undatus	White-fleshed dragon fruit	FP	1440 Mbp	Zheng J et al. (2021)
Senna tora	Sickle senna	FP	547 Mbp	Kang SH et al. (2020)
Sequoia sempervirens	Coast redwood	NFP	26500 Mbp	Neale DB et al. (2021)
Sequoiadendron giganteum	Giant sequoia	NFP	8114 Mbp	Scott AD et al. (2020)
Sesamum indicum	Sesame	FP	357 Mbp*	Wang et al. (2014)
Sesamum schinzianum	-	FP	720 Mbp	Wang X et al. (2022)
Setaria italica	Foxtail millet	FP	490 Mbp	Zhang et al. (2012)
Setaria viridis	Wild foxtail millet	FP	400 Mbp	Thielen PM et al. (2020)
Shorea henryana	Meranti jerit	FP	310 Mbp	Tian Z et al. (2022)
Shorea leprosula	Meranti tembaga	FP	400 Mbp	Ng KKS et al. (2021)
Shorea roxburghii	Meranti temak	FP	310 Mbp	Tian Z et al. (2022)
Shorea wangtianshuea	-	FP	320 Mbp	Tian Z et al. (2022)
Simmondsia chinensis	Jojoba	FP	1003 Mbp	Sturtevant D et al. (2020)
Sinapis alba	White mustard	FP	553 Mbp	Kumari P et al. (2020)
Sindora glabra	-	FP	1230 Mbp	Yu N et al. (2022)
Siraitia grosvenorii	Monk fruit	FP	420 Mbp	Itkin M et al. (2016)
Sisymbrium irio	London rocket	FP	262 Mbp	Haudry et al. (2013)
Smallanthus sonchifolius	Yacon	FP	2600 Mbp	Fan W et al. (2022)
Solanum aethiopicum	African eggplant	FP	1170 Mbp	Song B et al. (2019)
Solanum andreanum	Wild potato	FP	760 Mbp	Tang D et al. (2022)
Solanum appendiculatum	-	FP	680 Mbp	Wu M et al. (2021)
Solanum boliviense	Wild potato	FP	740 Mbp	Tang D et al. (2022)
Solanum brevicaule	Wild potato	FP	740 Mbp	Tang D et al. (2022)
Solanum buesii	Wild potato	FP	750 Mbp	Tang D et al. (2022)
Solanum bulbocastanum	Wild potato	FP	700 Mbp	Tang D et al. (2022)
Solanum burkartii	Wild potato	FP	760 Mbp	Tang D et al. (2022)
Solanum cajamarquense	Wild potato	FP	760 Mbp	Tang D et al. (2022)
Solanum candolleanum	Wild potato	FP	760 Mbp	Tang D et al. (2022)
Solanum chacoense	Wild potato	FP	882 Mbp	Leisner CP et al. (2018)
Solanum chilense	Wild tomato	FP	950 Mbp	Stam R et al. (2019)
Solanum chomatophilum	Wild potato	FP	740 Mbp	Tang D et al. (2022)
Solanum commersonii	Wild potato	FP	830 Mbp	Aversano R et al. (2015)
Solanum etuberosum	Wild potato	FP	700 Mbp	Tang D et al. (2022)
Solanum galapagense	Wild tomato	FP	880 Mbp	Yu X et al. (2022)
Solanum habrochaites	Wild tomato	FP	960 Mbp	Yu X et al. (2022)
Solanum jamesii	Wild potato	FP	660 Mbp	Tang D et al. (2022)
Solanum lignicaule	Wild potato	FP	720 Mbp	Tang D et al. (2022)
Solanum lycopersicoides	Wild tomato	FP	1200 Mbp	Powell AF et al. (2022)
Solanum lycopersicum	Tomato	FP	900 Mbp*	Tomato Genome Consortium (2012)
Solanum melongena	Eggplant	FP	1130 Mbp	Hirakawa et al. (2014)
Solanum morelliforme	Wild potato	FP	830 Mbp	Tang D et al. (2022)
Solanum multiinterruptum	Wild potato	FP	680 Mbp	Tang D et al. (2022)
Solanum muricatum	Pepino	FP	1200 Mbp	Song X et al. (2022)
Solanum neorossii	Wild potato	FP	710 Mbp	Tang D et al. (2022)
Solanum palustre	Wild potato	FP	770 Mbp	Tang D et al. (2022)
Solanum paucissectum	Wild potato	FP	740 Mbp	Tang D et al. (2022)
Solanum pennellii	Wild tomato	FP	1200 Mbp*	Bolger et al. (2014)
Solanum pimpinellifolium	Currant tomato	FP	739 Mbp	Tomato Genome Consortium (2012)
Solanum pinnatisectum	Wild potato	FP	630 Mbp	Tang D et al. (2022)
Solanum piurae	Wild potato	FP	740 Mbp	Tang D et al. (2022)
Solanum sitiens	Wild tomato	FP	1130 Mbp	Molitor C et al. (2021)
Solanum sogarandinum	Wild potato	FP	770 Mbp	Tang D et al. (2022)
Solanum stenotomum	-	FP	850 Mbp*	Yan L et al. (2021)
Solanum tuberosum	Cultivated potato	FP	850 Mbp	van Lieshout N et al. (2020)
Solanum vernei	Wild potato	FP	770 Mbp	Tang D et al. (2022)
Solanum verrucosum	Mexican wild potato	FP	800 Mbp*	Hosaka AJ et al. (2022)
Sonneratia alba	Sweet-scented apple mangrove	FP	290 Mbp*	He Z et al. (2022)
Sonneratia apetala	-	FP	260 Mbp	He Z et al. (2020)
Sonneratia caseolaris	Crabapple mangrove	FP	260 Mbp	He Z et al. (2022)
Sonneratia ovata	-	FP	230 Mbp	He Z et al. (2020)
Sophora moorcroftiana	-	FP	750 Mbp	Yin X et al. (2022)
Sorbus aucuparia	Mountain ash	FP	670 Mbp	Zhao D et al. (2022)
Sorghum bicolor	Sorghum	FP	818 Mbp	Paterson et al. (2009)
Spatholobus suberectus	-	FP	793 Mbp	Qin S et al. (2019)
Speranskia yunnanensis	-	FP	450 Mbp	Yuan G et al. (2022)
Spinacia oleracea	Spinach	FP	1010 Mbp	Xu C et al. (2017)
Spirodela intermedia	Intermediate duckweed	FP	160 Mbp	Hoang PTN et al. (2020)
Spirodela polyrhiza	Greater duckweed	FP	158 Mbp	Wang et al. (2014)
Spirogloea muscicola	-	NFP	174 Mbp	Cheng S et al. (2019)
Sporobolus pyramidalis	Cat's tail dropseed	FP	1800 Mbp	Chavez Montes RA et al. (2022)
Sporobolus stapfianus	Fibrous dropseed	FP	1350 Mbp	Chavez Montes RA et al. (2022)
Stellera chamaejasme	-	FP	440 Mbp	Hu H et al. (2022)
Stevia rebaudiana	Candyleaf	FP	1160 Mbp	Xu X et al. (2021)
Stipa capillata	Hairy feather-grass	FP	1000 Mbp	Baiakhmetov E et al. (2021)
Streptocarpus rexii	Cape primrose	FP	930 Mbp	Nishii K et al. (2022)
Streptochaeta angustifolia	-	FP	1800 Mbp	Seetharam AS et al. (2021)
Striga asiatica	Asiatic witchweed	FP	600 Mbp	Yoshida S et al. (2019)
Striga hermonthica	Purple witchweed	FP	1480 Mbp	Qiu S et al. (2022)
Strobilanthes cusia	Assam indigo	FP	840 Mbp	Xu W et al. (2020)
Styphnolobium japonicum	Japanese pagoda tree	FP	540 Mbp	Lei W et al. (2022)
Suaeda aralocaspica	-	FP	467 Mbp	Wang L et al. (2019)
Suaeda glauca	-	FP	650 Mbp	Yi L et al. (2022)
Swietenia macrophylla	Honduran mahogany	FP	280 Mbp	He Z et al. (2022)
Synsepalum dulcificum	Miracle fruit	FP	570 Mbp	Yang Z et al. (2022)
Syntrichia caninervis	-	NFP	332 Mbp	Silva AT et al. (2020)
Syringa oblata	Broadleaf lilac	FP	1270 Mbp	Wang Y et al. (2022)
Syzygium aromaticum	Clove	FP	350 Mbp	Ouadi S et al. (2022)
Syzygium grande	Sea apple	FP	400 Mbp	Low YW et al. (2022)
Tanacetum cinerariifolium	Dalmatian chrysanthemum	FP	7100 Mbp*	Yamashiro T et al. (2019)
Tanacetum coccineum	Painted daisy	FP	9400 Mbp	Yamashiro T et al. (2022)
Tapiscia sinensis	-	FP	410 Mbp*	Zhao P et al. (2020)
Taraxacum kok-saghyz	Russian dandelion	FP	1040 Mbp	Lin T et al. (2017)
Taraxacum mongolicum	Mongolian dandelion	FP	790 Mbp	Lin T et al. (2021)
Tarenaya hassleriana	Spider flower	FP	290 Mbp	Cheng et al. (2013)
Taxillus chinensis	-	FP	510 Mbp	Fu J et al. (2022)
Taxus chinensis	Chinese yew	NFP	10000 Mbp	Xiong X et al. (2021)
Taxus wallichiana	Himalayan yew	NFP	10600 Mbp	Cheng J et al. (2021)
Tectona grandis	Teak	FP	465 Mbp*	Yasodha R et al. (2018)
Telopea speciosissima	New South Wales waratah	FP	900 Mbp	Chen SH et al. (2022)
Tetrabaena socialis	-	NFP	120 Mbp	Featherston J et al. (2017)
Tetracentron sinense	-	FP	1120 Mbp	Liu PL et al. (2020)
Tetradesmus obliquus	-	NFP	110 Mbp	Carreres BM et al. (2017)
Tetraselmis striata	-	NFP	230 Mbp	Steadman-Tyler CR et al. (2019)
Thalictrum thalictroides	Rue anemone	FP	286 Mbp	Arias T et al. (2021)
Thellungiella parvula	Anatolian cress	FP	140 Mbp*	Dassanayake et al. (2011)
Themeda triandra	Kangaroo grass	FP	840 Mbp	Dunning LT et al. (2022)
Theobroma cacao	Cocoa	FP	430 Mbp	Argout et al. (2010)
Thinopyrum elongatum	Tall wheatgrass	FP	4780 Mbp	Wang H et al. (2020)
Thlaspi arvense	Field pennycress	FP	539 Mbp*	Dorn KM et al. (2015)
Thuja plicata	Western red cedar	NFP	9800 Mbp*	Shalev TJ et al. (2022)
Thymus quinquecostatus	-	FP	540 Mbp*	Sun M et al. (2022)
Toona ciliata	Australian red cedar	FP	520 Mbp*	Wang X et al. (2022)
Toona sinensis	Chinese mahogany	FP	580 Mbp*	Ji YT et al. (2021)
Toxicodendron vernicifluum	Chinese lacquer tree	FP	1300 Mbp	Bai G et al. (2022)
Trapa natans	Water caltrop	FP	1000 Mbp	Lu RS et al. (2021)
Trema orientalis	Indian charcoal tree	FP	506 Mbp	van Velzen R et al. (2018)
Triadica sebifera	Chinese tallow tree	FP	3000 Mbp	Luo J et al. (2022)
Trichopus zeylanicus	Arogyapacha	FP	852 Mbp	Vadakkemukadiyil-Chellappan B et al. (2019)
Trichosanthes anguina	Snake gourd	FP	1030 Mbp	Ma L et al. (2020)
Trifolium occidentale	Western clover	FP	580 Mbp	Griffiths AG et al. (2019)
Trifolium pallescens	Pale clover	FP	590 Mbp	Griffiths AG et al. (2019)
Trifolium pratense	Red clover	FP	420 Mbp	Istvanek J et al. (2014)
Trifolium repens	White clover	FP	1100 Mbp	Griffiths AG et al. (2019)
Trifolium subterranum	Subterranean clover	FP	540 Mbp	Hirakawa H et al. (2016)
Tripterygium wilfordii	Thunder god vine	FP	366 Mbp	Tu L et al. (2020)
Triticum aestivum	Bread wheat, AABBDD-genome	FP	17000 Mbp	International Wheat Genome Sequencing Consortium (2014)
Triticum turgidum	Wild emmer, AABB-genome	FP	12000 Mbp	Avni R et al. (2017)
Triticum urartu	Red wild einkorn, wheat A-genome	FP	4940 Mbp*	Ling et al. (2013)
Trochodendron aralioides	Wheel tree	FP	1758 Mbp	Strijk JS et al. (2019)
Turnera subulata	Sulphur alder	FP	680 Mbp	Henning PM et al. (2023)
Typha latifolia	Common cattail	FP	280 Mbp	Widanagama SD et al. (2021)
Ulva compressa	-	NFP	81 Mbp	Osorio H et al. (2022)
Ulva mutabilis	Sea lettuce	NFP	100 Mbp	De Clerck O et al. (2018)
Utricularia gibba	Bladderwort	FP	77 Mbp	Ibarra-Laclette et al. (2013)
Utricularia reniformis	Bladderwort	FP	316 Mbp	Silva SR et al. (2019)
Vaccinium bracteatum	Sea bilberry	FP	580 Mbp*	Yang L et al. (2022)
Vaccinium caesariense	New Jersey blueberry	FP	650 Mbp	Mengist MF et al. (2022)
Vaccinium corymbosum	American blueberry	FP	500 Mbp*	Gupta V et al. (2015)
Vaccinium darrowii	Darrow's blueberry	FP	1100 Mbp	Yu J et al. (2021)
Vaccinium macrocarpon	American cranberry	FP	470 Mbp	Polashock et al. (2014)
Vaccinium microcarpum	Small cranberry	FP	490 Mbp	Diaz-Garcia L et al. (2021)
Vaccinium myrtillus	Bilberry	FP	600 Mbp	Wu C et al. (2021)
Vaccinium oxycoccos	Small cranberry	FP	590 Mbp*	Kawash J et al. (2022)
Vanilla planifolia	Flat-leaved vanilla	FP	700 Mbp	Hasing T et al. (2020)
Vatica guangxiensis	-	FP	460 Mbp	Tian Z et al. (2022)
Vatica mangachapoi	-	FP	450 Mbp	Tang L et al. (2022)
Vatica odorata	-	FP	500 Mbp	Tian Z et al. (2022)
Vatica rassak	Resak	FP	480 Mbp	Tian Z et al. (2022)
Vernicia fordii	Tung oil tree	FP	1200 Mbp	Cui P et al. (2018)
Vicia sativa	Common vetch	FP	1800 Mbp	Shirasawa K et al. (2021)
Vigna angularis	Adzuki bean	FP	538 Mbp	Kang YJ et al. (2015)
Vigna marina	Beach pea	FP	365 Mbp	Singh AK et al. (2019)
Vigna mungo	Black gram	FP	574 Mbp	Pootakham W et al. (2020)
Vigna radiata	Mungbean	FP	548 Mbp	Kang et al. (2014)
Vigna subterranea	Bambara groundnut	FP	550 Mbp	Chang Y et al. (2018)
Vigna umbellata	Rice bean	FP	420 Mbp	Kaul T et al. (2022)
Vigna unguiculata	Cowpea	FP	586 Mbp	Lonardi S et al. (2019)
Vinca minor	Lesser periwinkle	FP	600 Mbp	Stander EA et al. (2022)
Vitellaria paradoxa	Shea tree	FP	700 Mbp	Hale I et al. (2021)
Vitis amurensis	Amur river grape	FP	610 Mbp	Wang Y et al. (2020)
Vitis arizonica	Arizona grape	FP	500 Mbp	Massonnet M et al. (2020)
Vitis berlandieri x riparia	-	FP	500 Mbp	Minio A et al. (2022)
Vitis berlandieri x rupestris	-	FP	500 Mbp	Minio A et al. (2022)
Vitis riparia	Riverbank grape	FP	495 Mbp	Girollet N et al. (2019)
Vitis rotundifolia	Muscadine grape	FP	958 Mbp	Cochetel N et al. (2021)
Vitis rupestris x riparia	-	FP	500 Mbp	Minio A et al. (2022)
Vitis vinifera	Grape	FP	475 Mbp*	Jaillon et al. (2007)
Vitis x labruscana	-	FP	500 Mbp	Shirasawa K et al. (2022)
Voacanga thouarsii	Wild frangipani	FP	1350 Mbp	Cuello C et al. (2022)
Volvox africanus	-	NFP	127 Mbp	Yamamoto K et al. (2021)
Volvox carteri	-	NFP	138 Mbp	Prochnik et al. (2010)
Volvox reticuliferus	-	NFP	137 Mbp	Yamamoto K et al. (2021)
Welwitschia mirabilis	Welwitschia	NFP	6800 Mbp	Wan T et al. (2021)
Wolffia australiana	Southern watermeal	FP	357 Mbp	Michael TP et al. (2020)
Wurfbainia villosa	-	FP	2800 Mbp	Yang P et al. (2022)
Xanthoceras sorbifolium	Yellowhorn	FP	440 Mbp	Liang Q et al. (2019)
Xerophyta viscosa	Small black-stick lily	FP	296 Mbp	Costa MD et al. (2017)
Xylocarpus granatum	-	FP	300 Mbp	He Z et al. (2022)
Xylocarpus moluccensis	-	FP	290 Mbp	He Z et al. (2022)
Xylocarpus rumphii	-	FP	220 Mbp	He Z et al. (2022)
Yamagishiella unicocca	-	NFP	137 Mbp	Hamaji T et al. (2018)
Zanthoxylum armatum	Winged prickly ash	FP	3100 Mbp	Wang M et al. (2021)
Zanthoxylum bungeanum	Szechuan pepper	FP	4400 Mbp	Feng S et al. (2021)
Zea mays	Maize	FP	2300 Mbp*	Schnable et al. (2009)
Zingiber officinale	Ginger	FP	1590 Mbp	Cheng SP et al. (2021)
Zizania latifolia	Jiaobai	FP	590 Mbp	Guo L et al. (2015)
Zizania palustris	Northern wild rice	FP	1800 Mbp	Haas M et al. (2021)
Ziziphus jujuba	Jujube	FP	443 Mbp	Liu et al. (2014)
Zostera marina	Common eelgrass	FP	238 Mbp	Olsen JL et al. (2016)
Zostera muelleri	Dwarf grass-wrack	FP	890 Mbp	Lee HT et al. (2016)
Zoysia japonica	Japanese lawn grass	FP	390 Mbp*	Tanaka et al. (2016)
Zoysia matrella	Manila grass	FP	380 Mbp	Tanaka et al. (2016)
Zoysia pacifica	Mascarene grass	FP	370 Mbp	Tanaka et al. (2016)
* Chromosome level assemblies
** Telomere to telomear scale assemblies
